# Supplementary material for: Analysis of Conformational B-Cell Epitopes in the Antibody-Antigen Complex Using the Depth Function and the Convex Hull
Source: PLoS One. 2015 Aug 5;10(8):e0134835. doi: 10.1371/journal.pone.0134835 (PMC4526569; doi:10.1371/journal.pone.0134835)
Supplement: S1 Table — (XLSX) [file pone.0134835.s005.xlsx]

## Sheet: epitopes
S1 Table. RSA and different depth values for epitopes( "epitopes" sheet) and exposed non-epitopes ("exposed non-epitopoes" sheet).
PDB_ID	Chain	Residue_Number	AA	SS	DSSP	CONVEX_K	RSA	DPX	Chakravarty_depth	HSD	HSEAU	HSEAD	HSEBU	HSEBD
1DQJ	C	14	R	H	H	1	83.2	0	3.67	0	1	22	10	13	AA: amino acid
1DQJ	C	15	H	C	T	4	19.3	0.13	3.85	0.008	11	16	20	7	SS: secondary structure
1DQJ	C	16	G	C	T	2	44.1	0	3.49	0	4	28	7	25	RSA: relative sovlent accessibility
1DQJ	C	18	D	C	T	4	41.6	0.34	3.95	0.023	16	15	14	17	HSD: half space depth
1DQJ	C	19	N	C	T	1	72.5	0.47	3.65	0	5	20	0	25	HSEAU: Half sphere exposure using C_alpha atom information and up half-shpere, radius 13 A
1DQJ	C	20	Y	E	B	2	29	0.97	4.21	0.008	18	10	23	5	HSEAD: Half sphere exposure using C_alpha atom information and down half-shpere, radius 13 A
1DQJ	C	21	R	C	T	1	67.6	0	3.51	0	10	12	12	10	HSEBU: Half sphere exposure using C_beta atom information and up half-shpere, radius 13 A
1DQJ	C	62	W	C	T	1	44	0.69	4.24	0.031	7	29	8	28	HSEBD: Half sphere exposure using C_beta atom information and up half-shpere, radius 13 A
1DQJ	C	63	W	C	T	7	18.5	1.62	5.58	0.109	22	23	26	19
1DQJ	C	73	R	C	#	1	55.5	0.12	3.69	0	1	23	8	16
1DQJ	C	75	L	C	T	4	29.2	0.34	4.09	0.008	5	24	16	13
1DQJ	C	77	N	C	#	1	75.5	0.17	3.62	0	2	26	2	26
1DQJ	C	89	T	H	H	2	40.8	1.08	4.23	0	7	25	4	28
1DQJ	C	93	N	H	H	1	60.1	0.18	3.94	0.016	5	30	13	22
1DQJ	C	96	K	H	H	3	18.6	0.91	4.63	0.07	15	25	16	24
1DQJ	C	97	K	H	H	2	50.1	0.14	4	0.016	6	26	15	17
1DQJ	C	98	I	H	H	7	2.8	1.12	6.06	0.078	19	19	24	14
1DQJ	C	100	S	C	T	3	39.2	0.63	4.08	0	9	16	11	14
1DQJ	C	101	D	C	S	2	54	0.17	3.83	0	10	10	14	6
1DQJ	C	102	G	C	T	1	100	0	3.34	0	0	13	0	13
1DQJ	C	103	N	C	T	1	56.9	0.15	3.92	0	7	13	6	14
1K4C	C	45	Y	H	H	1	58.4	0.1	4	0	3	29	6	26
1K4C	C	49	L	H	H	1	66.5	0.18	3.79	0	0	31	10	21
1K4C	C	50	A	H	H	5	22.4	0.25	4.45	0.01	9	22	19	12
1K4C	C	52	R	C	T	1	59.8	0.13	3.66	0.01	11	15	9	17
1K4C	C	53	G	C	T	1	100	0	3.19	0	0	20	9	11
1K4C	C	54	A	C	S	3	22.1	0	3.93	0.01	16	5	18	3
1K4C	C	55	P	C	T	1	100	0	3.39	0	0	13	0	13
1K4C	C	56	G	C	T	1	93.9	0	3.39	0	0	14	3	11
1K4C	C	57	A	C	#	4	11.2	0.25	4.53	0.019	20	7	21	6
1K4C	C	58	Q	C	#	1	62.2	0.14	4.05	0.01	6	24	7	23
1K4C	C	60	I	C	#	2	34.6	1.52	4.45	0.019	13	20	10	23
1K4C	C	61	T	C	S	2	37.5	0.72	4.38	0	0	27	2	25
1K4C	C	62	Y	H	H	1	51.2	0.12	3.79	0	16	10	7	19
1K4C	C	64	R	H	H	1	54.7	0.49	4.02	0.01	8	22	12	18
1NCA	N	326	P	C	S	9	17.2	0.6	5.17	0.034	8	33	8	33
1NCA	N	327	R	C	#	7	6.1	1.02	5.77	0.023	27	14	27	14
1NCA	N	328	P	C	#	5	25.4	0.38	4.38	0.003	9	23	14	18
1NCA	N	329	N	C	#	1	76.1	0.16	3.64	0	4	24	0	28
1NCA	N	343	G	C	S	1	70.6	0	3.54	0	6	25	20	11
1NCA	N	344	N	C	#	5	31.4	0.32	4.49	0.003	19	12	23	8
1NCA	N	345	N	C	#	1	70.7	0.16	4.18	0	9	19	3	25
1NCA	N	347	N	C	#	9	46.8	0	4.24	0.031	5	33	13	25
1NCA	N	366	I	C	S	6	31	0.56	4.34	0.023	15	26	16	25
1NCA	N	367	S	C	S	7	18.2	0.81	4.33	0.01	13	19	16	16
1NCA	N	368	I	C	S	3	44.6	0.53	4.15	0.013	17	16	10	23
1NCA	N	369	A	C	S	4	68	0.24	3.79	0.005	5	26	1	30
1NCA	N	370	S	C	S	7	21.8	0.83	4.65	0.031	8	27	14	21
1NCA	N	372	S	E	E	8	10.5	1.58	5.69	0.049	11	29	10	30
1NCA	N	399	L	E	E	2	43	0.81	4.53	0.005	4	27	7	24
1NCA	N	400	N	E	E	3	51.2	0.62	3.9	0.003	15	14	8	21
1NCA	N	401	T	E	E	1	88.7	0.19	3.45	0	0	24	2	22
1NCA	N	402	D	E	E	7	26.8	0.32	4.98	0.013	19	18	22	15
1NCA	N	403	W	E	E	8	29	0.19	5.2	0.057	18	30	21	27
1NCA	N	431	P	C	T	6	67.5	0	3.87	0.005	5	20	4	21
1NCA	N	432	K	C	T	5	65.8	0	3.85	0.005	9	17	14	12
1CZ8	V	17	F	H	H	1	81.3	0.11	3.58	0	1	10	0	11
1CZ8	V	45	Y	C	#	3	30.1	0.68	4.62	0.043	19	9	21	7
1CZ8	V	48	K	E	E	1	53.3	0.16	3.64	0.011	8	17	8	17
1CZ8	V	79	Q	E	E	1	72.5	0.3	3.53	0	3	18	2	19
1CZ8	V	80	I	E	E	7	2.4	1.66	5.75	0.064	20	9	22	7
1CZ8	V	81	M	E	E	2	29.2	1.03	4.98	0.032	5	22	8	19
1CZ8	V	82	R	E	E	6	22.1	0.36	5.09	0.096	14	15	13	16
1CZ8	V	83	I	E	E	3	22.7	0.99	4.91	0.053	8	14	7	15
1CZ8	V	86	H	C	T	1	100	0	3.34	0	0	11	1	10
1CZ8	V	87	Q	C	T	1	76.8	0.15	3.47	0	1	10	6	5
1CZ8	V	88	G	E	E	3	49	0	3.88	0	3	12	3	12
1CZ8	V	89	Q	E	E	1	63.1	0.16	3.68	0	12	5	6	11
1CZ8	V	90	H	E	E	1	61.4	0.26	3.98	0	0	20	5	15
1CZ8	V	91	I	E	E	1	60.1	0.37	3.75	0	9	11	6	14
1CZ8	V	92	G	E	E	4	40.3	0.31	4.02	0	3	14	7	10
1CZ8	V	93	E	E	E	1	80.7	0.16	3.47	0	4	15	4	15
1CZ8	V	94	M	E	E	6	6.7	0.74	4.91	0.021	18	11	21	8
1OTS	A	231	I	H	H	1	55.8	0.51	3.84	0	2	21	13	10
1OTS	A	234	H	C	#	1	67.5	0.26	3.74	0.002	7	8	4	11
1OTS	A	235	E	C	S	1	96.6	0	3.45	0	0	12	0	12
1OTS	A	243	K	C	#	2	66.8	0.14	3.45	0	6	18	2	22
1OTS	A	246	D	C	#	1	69.8	0.18	3.7	0	7	22	3	26
1OTS	A	248	P	C	#	4	48.1	0.51	3.9	0	8	17	10	15
1OTS	A	249	L	H	G	1	75.8	0.18	3.72	0	8	12	0	20
1OTS	A	250	N	H	G	1	63.4	0.15	3.78	0	3	16	5	14
1OTS	A	380	P	H	G	1	70.8	0.21	3.52	0	6	11	1	16
1OTS	A	381	Q	H	G	1	59.9	0.14	3.71	0	0	14	1	13
1OTS	A	382	Y	H	G	1	17.1	0.68	4.88	0.002	17	10	23	4
1OTS	A	383	H	C	T	1	83.5	0.13	3.52	0	0	27	7	20
1R0A	B	199	R	H	H	9	22.7	0.59	4.67	0.019	14	20	9	25
1R0A	B	221	H	C	#	6	44.5	0.15	3.99	0.007	8	13	4	17
1R0A	B	222	Q	C	#	3	43.4	0.14	4.47	0.005	9	9	9	9
1R0A	B	223	K	C	S	1	78.8	0.16	3.55	0	0	10	0	10
1R0A	B	224	E	C	S	1	65.8	0.15	3.85	0	0	10	0	10
1R0A	B	225	P	C	S	1	75.6	0.41	3.58	0.002	0	13	1	12
1R0A	B	226	P	C	S	7	49.9	0.18	3.82	0.005	5	11	8	8
1R0A	B	227	F	C	#	1	47	0	3.81	0.009	8	10	3	15
1R0A	B	229	W	H	G	6	23.6	0.49	5.06	0.021	15	10	12	13
1R0A	B	230	M	H	G	6	45.6	0.47	3.8	0.019	9	15	6	18
1R0A	B	358	R	C	S	4	84.6	0	3.35	0.014	3	17	4	16
1QFU	A	48	T	C	#	5	83.3	0	3.63	0.013	5	21	15	11
1QFU	A	49	G	C	S	8	32.3	0	3.88	0.013	9	18	0	27
1QFU	A	50	K	C	#	1	39.4	0.45	4.74	0.022	7	24	10	21
1QFU	A	59	L	E	E	13	10.6	1.32	4.77	0.066	19	27	25	21
1QFU	A	60	D	E	E	10	34.7	0.49	4.16	0.06	16	26	12	30
1QFU	A	62	I	C	T	7	57.8	0.18	4.03	0.035	6	25	6	25
1QFU	A	63	D	C	T	5	45.4	0.49	4.57	0.038	6	24	9	21
1QFU	A	74	P	H	G	9	21.1	0.76	5.07	0.028	17	21	17	21
1QFU	A	75	H	H	G	9	31.4	0.48	4.34	0.022	6	28	14	20
1QFU	A	78	V	H	G	4	75.1	0	3.52	0.003	1	27	9	19
1QFU	A	79	F	H	G	10	5	0.86	5.03	0.032	22	15	29	8
1QFU	A	90	R	C	#	12	17.5	0.47	4.61	0.101	13	18	15	16
1QFU	A	92	K	C	T	1	81.9	0.16	3.53	0.013	0	19	3	16
1QFU	A	94	F	C	#	5	49.1	0.25	3.9	0.041	4	24	5	23
1QFU	A	143	P	C	S	1	100	0	3.36	0	0	13	0	13
1QFU	A	271	D	C	#	7	64.5	0	3.8	0.035	9	21	3	27
1QFU	A	272	A	C	#	11	11.6	0.25	4.48	0.032	16	17	24	9
1QFU	A	273	P	C	#	3	54.6	0.7	3.96	0.006	0	31	7	24
1QFU	A	274	I	E	E	6	29.5	0.37	4.06	0.013	26	11	18	19
1YYM	G	119	C	C	S	3	14.3	0.83	4.21	0.01	8	20	10	18
1YYM	G	120	V	E	E	2	26.8	0.54	4.87	0.007	5	24	11	18
1YYM	G	122	L	E	E	3	35.9	0.49	4.57	0.02	8	22	11	19
1YYM	G	200	V	E	E	1	66.2	0.38	3.74	0	7	13	3	17
1YYM	G	202	T	E	E	1	76.7	0.21	3.61	0	4	16	0	20
1YYM	G	203	Q	C	#	3	29.8	0.15	4.08	0	7	14	11	10
1YYM	G	204	A	C	#	1	77.9	0.25	3.42	0	0	20	4	16
1YYM	G	419	R	E	E	1	66	0.11	4.26	0.007	6	31	11	26
1YYM	G	420	I	E	E	6	21.7	0.34	4.31	0.03	25	17	21	21
1YYM	G	421	K	C	#	6	30.2	0.3	4.52	0.017	16	17	18	15
1YYM	G	422	Q	C	S	3	29.3	0.4	4.14	0.007	16	17	10	23
1YYM	G	423	I	E	E	1	63.6	0.18	4.03	0	7	22	1	28
1YYM	G	434	M	E	E	1	40.9	0.83	5.07	0.023	5	28	8	25
1YYM	G	437	P	C	#	1	68	0.43	3.87	0	6	24	3	27
1FE8	C	962	P	C	T	1	85.1	0.18	3.54	0	2	21	0	23
1FE8	C	963	R	C	T	1	83.6	0.11	3.72	0	9	14	3	20
1FE8	C	966	Q	E	E	8	16.1	0.54	5.76	0.102	20	27	22	25
1FE8	C	981	P	C	#	4	41	0.6	4.46	0.032	13	22	8	27
1FE8	C	982	W	C	T	6	3.3	2.75	7.06	0.032	28	13	19	22
1FE8	C	983	N	C	T	2	68.1	0	3.57	0.005	12	23	8	27
1FE8	C	984	V	C	S	4	23.8	0.18	4.26	0	15	14	17	12
1FE8	C	985	V	C	#	1	59.3	0.56	4.15	0	0	22	8	14
1FE8	C	986	P	C	#	3	57.7	0.21	3.92	0.011	18	11	14	15
1FE8	C	987	E	C	#	1	59	0.55	4.05	0	1	27	5	23
1FE8	C	989	A	H	H	1	68.1	0	3.45	0	0	25	0	25
1FE8	C	990	H	H	H	1	36	0.53	3.89	0	4	24	13	15
1FE8	C	993	S	H	H	1	50.1	0.21	3.91	0	1	24	7	18
1FE8	C	994	L	H	H	3	28.7	0.53	4.57	0.005	13	16	18	11
1FE8	C	996	D	H	H	1	51.4	0.18	3.94	0	8	17	6	19
1FE8	C	997	V	C	#	1	80.1	0.19	3.71	0	0	0	10	13
1FE8	C	1023	H	C	#	1	87.1	0	3.47	0	0	0	12	10
1FE8	C	1024	G	C	#	5	13.9	0	4.11	0.005	12	19	17	14
1FE8	C	1026	R	C	#	6	24.4	0.36	4.5	0.016	17	16	20	13
1EZV	E	123	P	H	H	1	73.9	0.21	3.61	0	3	18	0	21
1EZV	E	124	H	H	H	1	84.6	0	3.7	0	0	19	4	15
1EZV	E	126	I	H	H	5	18.9	1.13	4.59	0.022	18	14	14	18
1EZV	E	127	Q	H	H	1	66.2	0.4	4	0	1	20	3	18
1EZV	E	130	N	H	H	2	64.4	0.18	3.76	0.005	12	21	16	17
1EZV	E	131	S	C	T	3	68.2	0.22	3.66	0	3	20	6	17
1EZV	E	132	V	C	#	5	21.9	0.22	4.12	0.011	21	8	25	4
1EZV	E	133	D	C	#	1	70	0.45	3.62	0	1	19	2	18
1EZV	E	134	M	H	G	2	34.4	0.18	3.77	0	15	6	6	15
1EZV	E	142	T	C	#	1	44.4	0.72	4.3	0.011	7	25	6	26
1EZV	E	143	D	H	H	7	3.8	0.76	5.14	0.054	29	10	19	20
1EZV	E	144	A	H	H	1	76.8	0	3.64	0	7	20	3	24
1EZV	E	147	V	C	#	5	8.2	0.57	5.14	0.049	25	12	21	16
1EZV	E	148	K	C	S	1	70.3	0.15	3.63	0	5	21	10	16
1EZV	E	149	D	C	S	3	35.6	0.49	4.38	0	11	21	16	16
1EZV	E	150	P	C	T	2	49	1.23	4.32	0.022	19	12	13	18
1EZV	E	151	Q	C	T	3	42.6	1.07	4.49	0.032	15	21	8	28
1JPS	T	152	I	E	E	4	20.4	1.66	5.68	0.055	11	25	13	23
1JPS	T	154	T	E	E	9	16.4	1.37	6.15	0.075	11	29	16	24
1JPS	T	156	Y	E	E	7	36	0.79	5.02	0.05	9	28	14	23
1JPS	T	164	G	C	#	1	75.5	0	3.68	0	0	14	0	14
1JPS	T	165	K	C	#	2	62.4	0.16	3.61	0.01	12	9	11	10
1JPS	T	166	K	E	E	1	55.1	0.28	3.94	0	6	17	13	10
1JPS	T	167	T	E	E	3	63.6	0.21	3.96	0.01	11	15	7	19
1JPS	T	168	A	E	E	5	32.6	0.51	4	0	8	21	15	14
1JPS	T	169	K	E	E	1	74.8	0.3	3.61	0.01	12	19	10	21
1JPS	T	170	T	E	E	7	17.3	0.61	4.63	0.01	11	19	14	16
1JPS	T	171	N	C	S	1	42.1	0.33	4.22	0.005	12	17	7	22
1JPS	T	190	Q	E	E	11	12.2	2	6.32	0.15	12	32	15	29
1JPS	T	192	V	E	E	9	12.4	1.39	5.87	0.075	15	27	14	28
1JPS	T	194	P	C	T	2	45.5	0.21	3.78	0.005	7	20	10	17
1JPS	T	197	T	C	S	1	89.4	0.18	3.62	0	0	14	0	14
1JPS	T	198	V	C	S	1	67.1	0.18	3.97	0.005	0	18	4	14
1JPS	T	199	N	C	S	9	49.6	0	4.01	0.04	16	13	15	14
1JPS	T	200	R	C	#	3	34.8	0.46	4	0.025	15	15	6	24
1JPS	T	201	K	E	B	5	58.5	0.16	3.92	0.07	12	20	8	24
1JPS	T	203	T	C	#	12	65.6	0.51	4.11	0.085	2	24	5	21
1JPS	T	204	D	C	#	9	51.3	0.34	3.94	0.09	11	15	8	18
1XIW	E	35	E	C	#	1	55.2	0.4	3.73	0.011	5	21	7	19
1XIW	E	37	L	E	E	5	26.4	0.82	5.31	0.126	14	29	15	28
1XIW	E	44	N	E	E	2	64.9	0.18	3.8	0.034	9	17	8	18
1XIW	E	45	I	E	E	9	8.8	0.19	6.14	0.08	18	15	21	12
1XIW	E	46	G	C	S	8	23.9	0	4.73	0.069	24	11	24	11
1XIW	E	47	G	C	S	6	63.7	0	3.73	0.023	9	17	8	18
1XIW	E	48	D	C	S	1	91.2	0	3.45	0	0	15	0	15
1XIW	E	49	E	C	#	4	57.5	0	3.71	0	6	9	12	3
1XIW	E	52	K	C	T	1	77.7	0.14	3.66	0	2	17	0	19
1XIW	E	56	S	E	E	5	35.6	0.24	4.12	0.057	22	13	19	16
1XIW	E	78	Y	E	E	7	8.9	1.57	5.94	0.115	14	29	18	25
1XIW	E	80	R	C	T	1	59.9	0.36	3.75	0.011	8	15	7	16
1XIW	E	81	G	C	T	1	81	0	3.66	0	0	17	5	12
1XIW	E	82	S	C	S	3	42.3	0.43	4.01	0.011	11	9	18	2
1XIW	E	83	K	C	#	1	50.5	0.14	4.05	0	1	20	2	19
1XIW	E	84	P	H	G	5	22.6	0.43	4.47	0.034	19	7	12	14
1XIW	E	85	E	H	G	1	78.8	0	3.61	0	3	19	0	22
1XIW	E	86	D	H	G	1	70	0.17	3.79	0	2	16	7	11
1TQC	A	127	G	C	#	1	100	0	3.27	0	0	0	3	14
1TQC	A	128	L	C	#	3	32.8	0.18	3.73	0.02	18	3	11	10
1TQC	A	152	Y	H	H	4	18	1.04	5.24	0.029	8	20	16	12
1TQC	A	156	N	H	H	5	14	1.44	4.94	0.029	12	16	18	10
1TQC	A	158	Y	H	G	1	78.9	0.1	3.55	0	2	21	1	22
1TQC	A	159	R	H	G	5	18.7	0.13	4.24	0.039	15	17	18	14
1TQC	A	185	I	H	H	6	16.9	0.51	4.99	0.069	10	26	21	15
1TQC	A	188	K	H	H	1	64.9	0.44	4.33	0.029	6	26	10	22
1TQC	A	189	Q	H	H	5	22.2	0.3	4.62	0.069	9	24	19	14
1TQC	A	191	T	H	H	5	16.5	0.74	4.45	0.088	15	15	15	15
1TQC	A	192	V	H	H	3	50.1	0.19	3.82	0.01	1	21	6	16
1TQC	A	193	T	H	H	4	48.8	0.19	4.02	0.02	0	19	9	10
1TQC	A	194	T	H	H	4	26.6	0.57	4.63	0.029	6	14	14	6
1TQC	A	195	T	H	H	2	46.1	0.54	4.02	0.01	5	13	10	8
1TQC	A	196	T	C	T	1	80.6	0.37	3.76	0	4	9	7	6
1TQC	A	197	K	C	T	1	90.8	0.16	3.54	0	0	12	5	7
1TQC	A	198	G	C	S	2	73.3	0.33	3.5	0	0	12	1	11
1TQC	A	199	E	C	#	2	35.4	0.48	4.07	0.01	13	5	16	2
1TQC	A	200	N	C	#	1	72.3	0.15	3.61	0	1	20	0	21
1S78	B	128	K	C	S	10	51.7	0.94	4.89	0.044	8	33	14	27
1S78	B	156	Q	C	T	1	95.1	0	3.57	0	0	25	2	23
1S78	B	236	F	E	E	21	17.2	1.86	5.3	0.104	15	20	16	19
1S78	B	245	H	C	S	12	68.5	0	3.54	0.035	4	24	5	23
1S78	B	246	C	C	#	18	17.7	0.55	4.48	0.035	27	10	24	13
1S78	B	248	A	C	#	14	54.1	0.71	3.92	0.023	8	20	7	21
1S78	B	252	Y	E	E	6	59.7	0.36	3.73	0.007	9	7	6	10
1S78	B	254	T	C	S	2	70	0.59	3.9	0.002	1	9	1	9
1S78	B	255	D	C	S	1	94	0.18	3.58	0	0	8	0	8
1S78	B	256	T	C	S	1	75.4	0	3.58	0	0	9	6	3
1S78	B	257	F	C	#	3	65.7	0.26	3.79	0.004	4	7	0	11
1S78	B	268	T	E	E	23	28.7	0.56	4.19	0.095	13	22	15	20
1S78	B	286	V	C	T	13	89.9	0.19	3.69	0.033	3	26	9	20
1S78	B	287	G	C	S	20	16.7	0.33	4.32	0.048	20	16	14	22
1S78	B	288	S	E	B	22	24	1.07	4.88	0.076	10	26	7	29
1S78	B	290	T	E	E	26	38.1	0.72	4.46	0.129	12	22	14	20
1S78	B	292	V	C	S	22	57.2	0.18	3.79	0.092	15	22	13	24
1S78	B	294	P	C	#	14	43.5	0.38	4.03	0.032	8	16	13	11
1S78	B	295	L	C	T	4	91.7	0	3.56	0.014	2	22	1	23
1S78	B	296	H	C	T	1	75.9	0.12	3.78	0.009	7	15	3	19
1S78	B	311	K	E	E	11	69.5	0.16	3.59	0.025	6	18	3	21
1S78	B	314	K	C	S	3	81.8	0	3.46	0	0	12	3	9
1S78	B	315	P	C	S	1	89.6	0.18	3.7	0	1	12	3	10
2AEP	A	147	D	C	T	3	54.8	0.16	3.96	0	8	25	1	32
2AEP	A	150	H	C	#	4	52.7	0	3.92	0.031	8	22	12	18
2AEP	A	152	R	C	#	9	36.5	0.25	4.36	0.044	20	18	17	21
2AEP	A	153	T	C	#	9	22.6	0.19	4.58	0.018	10	21	16	15
2AEP	A	154	P	C	T	5	71.3	0.17	3.65	0	10	17	1	26
2AEP	A	197	H	C	#	1	71.7	0.35	3.88	0	1	28	7	22
2AEP	A	198	D	C	T	5	41.7	0.34	3.89	0.003	17	14	7	24
2AEP	A	199	E	C	T	1	58.9	0.13	3.71	0	5	17	0	22
2AEP	A	218	W	C	S	2	22.7	1.03	4.75	0	5	24	11	18
2AEP	A	219	S	C	S	4	19.6	0.22	3.95	0	11	16	16	11
2AEP	A	220	K	C	S	1	50.8	0.46	3.69	0	11	16	1	26
2AEP	A	221	K	C	S	1	54.3	0.16	4.03	0.005	9	22	12	19
2AEP	A	222	I	C	#	10	24.4	1.02	5.14	0.028	15	25	12	28
2AEP	A	224	R	E	B	14	14.7	0.59	7.05	0.095	21	32	21	32
2AEP	A	244	G	E	E	9	6.4	0.69	5.37	0.018	10	23	17	16
2AEP	A	245	S	C	#	3	37.5	0.59	4.12	0.005	2	29	9	22
2AEP	A	246	A	C	S	9	40.8	0.54	3.97	0.023	21	14	13	22
2AEP	A	248	G	C	S	4	18.4	1.22	4.27	0	1	25	4	22
2AEP	A	249	R	C	#	1	88.8	0	3.43	0	7	22	4	25
2AEP	A	250	A	E	E	9	26	0	4.95	0.008	26	9	28	7
2AEP	A	251	D	E	E	4	49	0.61	4.56	0.01	8	27	10	25
1AR1	B	26	P	H	H	8	42	0.21	4.2	0.024	3	31	14	20
1AR1	B	29	H	H	H	4	54.4	0.15	4.19	0.028	6	25	8	23
1AR1	B	30	D	H	H	6	19.5	0.66	4.96	0.048	10	23	18	15
1AR1	B	166	V	C	T	6	20.6	0.94	4.65	0.024	20	15	14	21
1AR1	B	167	G	C	T	4	74.7	0	3.68	0	6	26	8	24
1AR1	B	168	K	C	S	3	30.1	0.32	4.42	0.016	14	20	20	14
1AR1	B	205	S	C	#	10	13.5	1.26	5.23	0.083	16	32	16	32
1AR1	B	206	V	C	#	10	0.8	0.78	6.57	0.067	29	15	24	20
1AR1	B	207	D	C	S	3	50	0.32	3.96	0.004	7	28	13	22
1AR1	B	208	Q	C	S	2	51.7	0.56	3.95	0	2	33	10	25
1AR1	B	209	E	C	S	3	28.4	0.44	4.04	0.012	18	18	12	24
1AR1	B	235	S	C	#	4	30.3	0.84	4.1	0.004	6	24	6	24
1AR1	B	236	Q	H	H	3	39.9	0.56	4.06	0.004	16	13	7	22
1AR1	B	237	E	H	H	1	82.1	0.14	3.62	0	0	21	1	20
1AR1	B	240	E	H	H	1	59.7	0.16	3.65	0	3	21	2	22
1OSP	O	30	V	E	E	5	53.8	0.72	4.23	0.008	8	21	14	15
1OSP	O	33	D	E	E	7	70.5	0.18	3.83	0.036	2	27	3	26
1OSP	O	34	L	C	#	15	9.4	1.43	5.44	0.084	29	9	29	9
1OSP	O	35	P	H	G	19	7.9	0.39	4.95	0.127	22	13	25	10
1OSP	O	43	S	E	E	8	11.6	1.11	5.53	0.032	18	17	14	21
1OSP	O	44	K	C	S	1	56.7	0.3	3.86	0	7	23	6	24
1OSP	O	45	E	C	S	1	75.4	0.14	3.71	0	3	23	7	19
1OSP	O	46	K	C	#	1	59.5	0.33	3.62	0.004	11	12	7	16
1OSP	O	52	Y	E	E	2	12.9	2.07	5.77	0.028	16	16	20	12
1OSP	O	69	K	C	S	2	44.6	0.55	4.32	0	8	21	10	19
1OSP	O	70	N	C	S	1	62.3	0.34	3.96	0	17	17	11	23
1OSP	O	71	N	C	S	5	33.2	0.6	3.91	0.004	7	28	8	27
1OSP	O	92	D	C	T	1	65.7	0.15	3.69	0.012	8	15	1	22
1OSP	O	93	D	C	T	3	82.2	0	3.48	0	0	20	3	17
1OSP	O	94	L	C	S	10	23.4	0.55	4.24	0.052	23	11	14	20
1OSP	O	95	G	C	#	12	18.1	0.33	4.73	0.06	5	24	2	27
1OSP	O	117	K	C	T	10	71.6	0.16	3.72	0.124	14	14	9	19
1OSP	O	118	D	C	T	15	46.6	0.59	3.86	0.116	4	18	6	16
1OSP	O	119	K	C	S	11	77.4	0.14	3.97	0.175	6	21	6	21
1NFD	D	14	E	C	#	4	32.7	0.88	4.31	0.042	14	21	12	23
1NFD	D	118	D	C	#	4	32.3	0.34	4.42	0.004	5	20	7	18
1NFD	D	120	R	H	G	1	64.5	0.36	4.03	0.017	9	21	5	25
1NFD	D	121	N	H	G	4	27.9	0.17	4.29	0.021	11	22	15	18
1NFD	D	123	T	C	#	10	45.3	1.31	4.84	0.05	10	29	16	23
1NFD	D	223	D	C	#	3	43.5	0.18	4.21	0.008	14	10	11	13
1NFD	D	224	K	C	#	1	78.4	0	3.8	0.004	4	21	9	16
1NFD	D	225	W	C	#	5	17.5	0.67	5.19	0.017	18	6	15	9
1NFD	D	226	P	C	#	5	36.8	0.18	4.28	0.004	7	11	10	8
1NFD	D	227	E	C	T	1	100	0	3.51	0	1	10	0	11
1NFD	D	228	G	C	T	1	90.5	0	3.49	0	0	11	4	7
1NFD	D	229	S	C	S	4	56.7	0	3.51	0.004	4	12	8	8
1NFD	D	230	P	C	#	5	83.3	0.18	3.64	0.004	3	18	6	15
1ORQ	C	54	Y	C	T	8	81	0.12	3.55	0.045	0	15	0	15
1ORQ	C	55	L	C	T	1	67.1	0.17	3.94	0.013	0	14	2	12
1ORQ	C	58	L	H	H	13	38.4	0.95	4.45	0.112	4	20	4	20
1ORQ	C	59	Y	H	H	7	69.2	0.12	3.66	0.076	3	18	2	19
1ORQ	C	107	E	H	H	9	24	1.11	4.65	0.049	13	14	14	13
1ORQ	C	111	A	H	H	5	32.2	0.79	4.2	0.018	9	11	9	11
1ORQ	C	112	G	C	T	2	85.1	0	3.37	0.004	1	14	6	9
1ORQ	C	113	L	C	T	1	65.6	0.17	3.66	0	0	14	9	5
1ORQ	C	114	G	C	T	1	57.5	0	3.45	0	0	14	0	14
1ORQ	C	115	L	C	#	1	41.3	0.81	4.05	0	6	11	12	5
1ORQ	C	116	F	H	H	3	66.5	0.13	3.65	0.004	8	10	1	17
1ORQ	C	117	R	H	H	1	81.2	0	3.5	0	0	18	1	17
1ORQ	C	119	V	H	H	7	10.5	1.27	5	0.031	15	9	12	12
1ORQ	C	123	R	H	H	9	59.9	0.48	4.29	0.049	14	14	10	18
1AFV	A	72	T	H	H	9	11.1	0.97	5.47	0.073	11	19	17	13
1AFV	A	74	N	H	H	4	61.6	0.18	3.72	0.026	9	22	6	25
1AFV	A	75	E	H	H	1	67.9	0.15	3.69	0.007	1	27	10	18
1AFV	A	76	E	H	H	7	28.1	0.62	4.64	0.073	12	21	20	13
1AFV	A	77	A	H	H	10	9.9	1	5.33	0.106	21	15	23	13
1AFV	A	78	A	H	H	3	54.9	0	3.97	0.02	3	22	6	19
1AFV	A	79	E	H	H	2	43.3	0.4	4.07	0.007	0	23	9	14
1AFV	A	81	D	H	H	6	25.3	0.18	4.36	0.046	12	11	13	10
1AFV	A	82	R	H	H	1	70.3	0.11	3.44	0	1	16	6	11
1AFV	A	83	L	C	T	3	50.8	0.37	3.65	0	0	17	5	12
1AFV	A	85	P	C	#	2	62.1	0.21	3.55	0.007	2	16	2	16
1AFV	A	100	R	C	#	1	60.4	0.48	4.64	0.099	13	28	14	27
1AFV	A	102	S	H	H	7	26.1	0.65	4.63	0.066	9	28	2	35
1OAK	A	627	P	C	#	3	42.8	0.51	3.91	0	4	21	7	18
1OAK	A	628	Q	H	H	1	91.1	0	3.6	0	8	12	1	19
1OAK	A	629	R	H	H	1	78.8	0.11	3.51	0	0	16	2	14
1OAK	A	631	S	H	H	8	25.1	0.48	4.89	0.02	22	9	13	18
1OAK	A	632	R	C	T	1	87.5	0.11	3.45	0	2	17	2	17
1OAK	A	633	N	C	T	3	34.4	0.15	4.47	0	8	19	12	15
1OAK	A	634	F	H	H	9	2.5	1.14	6.62	0.036	25	12	19	18
1OAK	A	635	V	H	H	5	33.3	0.51	4.5	0.01	12	21	6	27
1OAK	A	636	R	H	H	1	72	0	3.85	0	0	30	7	23
1OAK	A	658	N	C	#	8	5.1	1.07	5.48	0.031	19	22	25	16
1OAK	A	660	K	H	H	1	62.1	0.14	4.02	0	1	29	10	20
1OAK	A	661	Q	H	H	8	2.7	1.58	7.66	0.031	23	23	31	15
1OAK	A	664	L	H	H	3	29	0.51	4.42	0.005	9	24	15	18
1Z3G	A	44	K	C	S	1	75.6	0.16	3.54	0.006	6	15	2	19
1Z3G	A	47	L	C	T	4	36.4	0.69	3.98	0.012	10	16	8	18
1Z3G	A	48	G	C	T	6	49.5	0	3.46	0	8	22	1	29
1Z3G	A	56	Q	E	E	7	28.4	1.47	5.11	0.121	18	25	16	27
1Z3G	A	57	C	E	E	10	0.7	1.18	5.82	0.092	19	16	18	17
1Z3G	A	58	I	E	E	9	40.3	0.82	4.09	0.046	9	24	13	20
1Z3G	A	59	E	E	E	1	68.2	0.16	3.75	0.012	11	17	5	23
1Z3G	A	60	N	C	#	6	23.4	0.34	4.33	0.035	11	11	9	13
1Z3G	A	61	P	C	S	4	72.5	0	3.65	0.017	2	14	5	11
1Z3G	A	62	D	C	#	2	42.1	0.16	3.85	0.006	2	12	8	6
1Z3G	A	63	P	C	T	1	95.8	0.21	3.62	0	0	12	0	12
1Z3G	A	65	Q	C	S	2	35.3	0	3.92	0	8	4	8	4
1Z3G	A	66	V	C	T	1	74.7	0.18	3.59	0	2	12	0	14
1Z3G	A	67	N	C	T	1	86.1	0.15	3.5	0	5	13	2	16
1Z3G	A	68	M	C	#	1	49.8	0.15	4.08	0.006	5	17	7	15
1Z3G	A	69	Y	E	E	4	26.4	0.46	4.32	0.035	18	11	16	13
1Z3G	A	72	G	E	E	13	14.8	0.36	4.69	0.075	9	30	12	27
1Z3G	A	73	C	E	E	12	21.2	0.24	4.4	0.127	19	19	14	24
1Z3G	A	75	E	C	S	2	97.7	0.14	3.46	0.017	1	21	0	22
1V7M	V	57	E	H	H	1	69	0.4	3.89	0.007	14	18	7	25
1V7M	V	58	T	H	H	2	37.9	0.76	4.22	0.007	4	22	6	20
1V7M	V	61	Q	H	H	2	42.3	0.61	4.54	0.055	10	26	10	26
1V7M	V	68	T	H	H	7	16.1	1.55	6.07	0.076	13	30	14	29
1V7M	V	71	L	H	H	8	19.3	0.87	5.32	0.138	16	29	19	26
1V7M	V	75	M	H	H	3	42.5	0.49	4.09	0.041	11	26	11	26
1V7M	V	98	R	H	H	1	48.8	0.36	3.76	0.048	13	22	8	27
1V7M	V	102	G	H	H	4	45.7	0	3.87	0.014	5	25	9	21
1V7M	V	105	Q	H	H	4	15.7	1	4.06	0.028	14	15	12	17
1V7M	V	106	S	H	H	1	74	0	3.51	0	2	20	10	12
1V7M	V	109	G	C	T	1	87.7	0	3.4	0	0	17	2	15
1V7M	V	110	T	C	S	1	43.9	0.17	3.7	0	1	19	7	13
1V7M	V	111	Q	C	#	1	70.3	0.16	3.68	0.007	13	14	6	21
1V7M	V	112	L	C	#	2	26.6	0.34	4.29	0.007	18	12	24	6
1V7M	V	113	P	C	#	1	62.4	0.17	3.84	0	0	22	2	20
1V7M	V	114	P	C	S	3	51.1	0.43	3.88	0.007	14	12	9	17
1V7M	V	115	Q	C	#	1	65.1	0.15	3.89	0	5	23	11	17
1OB1	F	8	V	C	#	1	72.5	0.19	3.6	0.01	4	18	9	13
1OB1	F	9	K	C	S	1	61.3	0.15	3.51	0	2	16	7	11
1OB1	F	10	K	C	#	2	51.8	0.15	3.93	0.01	15	6	18	3
1OB1	F	11	Q	C	#	1	99.2	0	3.42	0	1	21	0	22
1OB1	F	13	P	C	#	6	38.6	0	3.68	0.01	8	16	16	8
1OB1	F	21	H	C	#	5	25.4	0.99	4.48	0.042	9	15	6	18
1OB1	F	23	D	C	T	1	65.9	0.16	3.51	0	0	14	2	12
1OB1	F	24	E	C	S	1	51.1	0.32	3.79	0	8	9	1	16
1OB1	F	25	R	C	#	1	61.3	0.23	3.86	0	1	17	5	13
1OB1	F	26	E	C	#	5	7.8	1.3	5.21	0.031	15	9	12	12
1OB1	F	28	C	E	E	7	36.3	0.25	4.1	0.115	18	20	16	22
1OB1	F	38	G	C	T	1	81.6	0	3.4	0	0	17	4	13
1OB1	F	39	D	C	T	1	97.6	0	3.38	0	4	13	2	15
1OB1	F	51	E	C	T	1	71.1	0.14	3.66	0	9	15	11	13
1OB1	F	52	N	H	G	4	76.8	0	3.63	0.01	9	21	16	14
1OB1	F	58	A	C	T	4	94.1	0.25	3.58	0	5	23	1	27
1OB1	F	59	D	C	T	3	48.1	0.18	4.06	0.01	8	19	13	14
1OB1	F	80	K	C	S	1	41.1	0.28	4.17	0.01	12	9	15	6
1OB1	F	96	H	C	#	1	88.8	0	3.5	0	0	0	7	3
1XIW	F	6	E	E	E	2	20.8	0.56	4.03	0.032	9	18	14	13
1XIW	F	8	L	E	E	1	58.2	0.34	4.11	0	8	11	10	9
1XIW	F	9	E	C	T	1	95.6	0	3.43	0	0	14	6	8
1XIW	F	10	D	C	T	3	45.6	0.15	4.03	0	8	11	3	16
1XIW	F	11	R	E	E	1	39.2	0.87	4.87	0.048	9	18	10	17
1XIW	F	13	F	E	E	6	14.8	1.32	5.52	0.143	16	29	14	31
1XIW	F	31	L	E	E	3	30.1	0.53	4.14	0	6	18	14	10
1XIW	F	33	D	H	G	1	100	0	3.44	0	0	15	0	15
1XIW	F	34	I	H	G	1	52.1	0	3.76	0	3	15	9	9
1XIW	F	36	R	E	E	1	25.7	1.62	5.28	0.095	17	18	14	21
1BGX	T	313	R	C	S	12	37.2	0.14	3.91	0.025	2	17	7	12
1BGX	T	314	K	C	S	18	76.7	0.14	3.81	0.064	10	17	7	20
1BGX	T	315	E	C	#	19	14.3	1.03	5.55	0.076	15	20	13	22
1BGX	T	352	L	C	T	24	28.5	1.06	7.35	0.115	22	32	25	29
1BGX	T	382	P	C	T	35	7.8	1.28	6.07	0.25	20	18	19	19
1BGX	T	383	S	C	T	29	59.5	0.24	3.78	0.182	4	29	9	24
1BGX	T	385	T	C	#	30	26.5	0.39	4.42	0.164	17	19	15	21
1BGX	T	386	T	C	S	25	40.8	1.72	4.65	0.111	5	25	10	20
1BGX	T	388	E	C	T	19	37.6	0.99	4.45	0.057	9	18	2	25
1BGX	T	392	R	H	H	12	54	0.13	3.8	0.022	4	23	9	18
1BGX	T	397	E	C	#	2	62.3	0.72	4.16	0.008	1	30	8	23
1BGX	T	398	W	C	#	11	26.8	0.56	4.76	0.022	21	12	16	17
1BGX	T	399	T	C	#	5	29.9	0.4	4.16	0.007	7	19	14	12
1BGX	T	400	E	C	S	1	78.7	0.14	3.58	0.002	7	18	4	21
1BGX	T	460	S	H	H	7	53.2	0	3.98	0.008	13	17	11	19
1BGX	T	464	A	H	H	7	43.7	0	3.8	0.008	7	17	7	17
1BGX	T	467	I	H	H	11	29.9	0.95	4.63	0.024	15	15	11	19
1BGX	T	471	E	H	H	6	54	0.16	4.33	0.014	13	18	10	21
1BGX	T	475	F	H	H	2	60.3	0.12	3.82	0.005	6	16	8	14
1BGX	T	481	P	C	#	1	72.2	0.19	3.57	0	6	12	2	16
1BGX	T	482	F	C	#	4	25	0.59	5.18	0	13	11	17	7
1BGX	T	483	N	C	#	2	47.4	0.72	3.91	0.001	2	17	4	15
1BGX	T	484	L	C	#	8	35.4	0	3.96	0.01	20	10	17	13
1BGX	T	485	N	C	S	13	57.4	0	3.83	0.022	14	13	5	22
1BGX	T	486	S	C	#	8	43.2	0.72	3.86	0.008	4	16	6	14
1BGX	T	506	T	C	S	16	72.8	0	3.76	0.041	11	7	11	7
1BGX	T	507	E	C	#	13	66.3	0.14	3.82	0.017	2	15	5	12
1BGX	T	511	K	C	S	1	90.5	0	3.38	0.001	4	11	3	12
1BGX	T	512	R	C	S	11	73.6	0.11	3.57	0.01	0	15	2	13
1BGX	T	515	S	H	G	16	67.8	0.25	4.01	0.036	11	13	9	15
1BGX	T	516	A	C	T	20	67.5	0.27	3.63	0.046	3	18	9	12
1BGX	T	532	I	H	H	16	22.7	0.67	6.58	0.042	19	20	22	17
1BGX	T	535	Y	H	H	13	15	0.46	5.02	0.047	18	16	20	14
1BGX	T	536	R	H	H	19	50	0.11	4.51	0.07	13	18	15	16
1BGX	T	539	T	C	S	17	19.3	0.19	4.96	0.057	19	14	19	14
1BGX	T	541	L	C	S	18	38.8	0	6.31	0.093	21	16	17	20
1BGX	T	542	K	E	B	23	35.9	0.15	4.33	0.099	10	16	12	14
1BGX	T	543	S	C	T	21	52.1	0.25	3.99	0.092	8	12	5	15
1BGX	T	544	T	C	T	17	69	0.19	3.98	0.058	10	9	4	15
1BGX	T	545	Y	E	B	13	77.4	0.41	3.81	0.048	1	17	5	13
1BGX	T	546	I	C	#	15	51.6	0	3.97	0.053	14	11	14	11
1BGX	T	547	D	C	#	17	34.9	0.15	4.32	0.054	11	15	13	13
1BGX	T	548	P	C	#	9	55.1	0.39	4.02	0.027	10	20	6	24
1BGX	T	565	N	E	E	31	43.6	0.45	5.7	0.193	18	30	20	28
1BGX	T	568	A	C	#	35	40.7	0.29	3.74	0.229	12	19	11	20
1BGX	T	569	T	C	#	38	22.1	0.39	4.08	0.281	22	17	24	15
1BGX	T	570	A	C	S	39	33.2	0.25	4.32	0.324	19	21	13	27
1BGX	T	578	D	C	S	22	32.6	0.15	4.67	0.136	18	16	18	16
1BGX	T	580	N	C	#	29	53.1	0.34	4.37	0.153	12	17	9	20
1BGX	T	583	N	C	S	29	83.5	0.18	3.75	0.162	3	26	5	24
1BGX	T	728	R	C	#	37	13.1	1.62	5.88	0.359	25	20	27	18
1BGX	T	732	D	H	G	28	38.5	0.49	4.03	0.146	11	22	16	17
1YY9	A	349	P	H	H	7	38.4	0.39	4.15	0.013	11	21	4	28
1YY9	A	353	R	H	H	2	68.9	0.23	3.47	0	0	27	8	19
1YY9	A	382	L	E	E	12	2.3	2.06	7.09	0.07	24	23	25	22
1YY9	A	384	Q	C	S	8	36.8	0.57	4.44	0.033	10	26	16	20
1YY9	A	408	Q	E	B	5	18.2	0.57	4.45	0.005	21	14	21	14
1YY9	A	409	H	C	T	1	79.1	0	3.41	0	0	21	8	13
1YY9	A	411	Q	C	T	1	53.1	0.28	3.9	0.003	8	21	7	22
1YY9	A	412	F	E	E	5	18.1	0.6	5.57	0.01	17	24	20	21
1YY9	A	417	V	E	E	7	32.3	1.17	4.71	0.023	12	29	14	27
1YY9	A	418	S	C	S	4	65.1	0.24	3.97	0.008	6	28	5	29
1YY9	A	438	I	E	E	6	12.8	1.17	6	0.021	14	25	17	22
1YY9	A	440	S	E	E	5	19.5	1.5	4.88	0.005	9	27	10	26
1YY9	A	441	G	C	#	6	36.9	0.36	4.16	0.002	1	26	9	18
1YY9	A	443	K	C	T	1	74.3	0.14	3.76	0	3	27	1	29
1YY9	A	465	K	E	E	1	55.1	0.54	4.39	0.003	7	21	13	15
1YY9	A	467	I	E	E	3	45.1	0.62	3.87	0	3	24	6	21
1YY9	A	468	S	C	S	1	75.2	0	3.65	0	0	25	7	18
1YY9	A	469	N	C	S	5	20.8	0.63	5.49	0.008	24	7	23	8
1YY9	A	471	G	C	#	6	47.7	0.9	3.87	0.002	3	26	3	26
1YY9	A	473	N	H	H	1	86.8	0.15	3.76	0	0	20	2	18
2B4C	G	119	C	C	S	9	30	0.87	4.41	0.036	7	19	10	16
2B4C	G	120	V	E	E	10	22.4	0.72	4.86	0.041	5	23	12	16
2B4C	G	122	L	E	E	9	35.5	0.68	4.66	0.038	9	21	11	19
2B4C	G	200	V	E	E	2	61.6	0.21	3.58	0.006	6	13	3	16
2B4C	G	319	T	C	#	9	80.6	0	3.76	0.024	2	12	6	8
2B4C	G	320	T	C	#	5	88	0	3.69	0.009	2	10	4	8
2B4C	G	322	E	C	#	1	100	0.07	3.51	0.006	0	0	1	8
2B4C	G	323	I	C	#	1	100	0	3.39	0	0	0	0	8
2B4C	G	327	R	C	S	12	26.6	0.71	5.1	0.068	18	16	16	18
2B4C	G	421	K	E	B	15	22.7	0.3	4.67	0.089	15	21	18	18
2B4C	G	422	Q	C	S	13	23.7	0.4	4.52	0.086	17	18	11	24
2B4C	G	423	I	E	E	10	67.3	0.34	3.86	0.071	5	26	3	28
2B4C	G	432	K	E	E	9	46.1	0.56	4.79	0.053	8	23	12	19
2B4C	G	434	M	E	E	11	41.7	1.04	4.75	0.068	7	26	10	23
2B4C	G	435	Y	C	#	16	4.4	0.68	7.94	0.092	23	14	22	15
2B4C	G	436	A	C	#	13	23.8	0.51	4.51	0.068	12	18	13	17
2B4C	G	437	P	C	#	12	60.8	0.6	3.84	0.065	4	26	3	27
1YNT	F	2037	T	C	S	1	66.7	0	3.75	0	1	25	8	18
1YNT	F	2038	A	C	S	5	7	0.51	4.7	0.012	18	18	25	11
1YNT	F	2039	L	E	E	1	44.9	0.84	4.23	0.024	12	29	11	30
1YNT	F	2041	E	C	S	8	4.8	0.82	6.26	0.067	27	23	29	21
1YNT	F	2043	P	H	G	3	52.6	0.72	4.23	0.016	15	26	7	34
1YNT	F	2044	T	H	G	4	29.3	0.38	4.42	0.016	12	21	18	15
1YNT	F	2047	Y	C	S	1	45.1	0.42	4.08	0.004	6	22	7	21
1YNT	F	2050	N	C	S	1	61.6	0.15	3.86	0	8	17	5	20
1YNT	F	2052	Q	E	B	4	27.3	1.7	5.67	0.044	14	27	14	27
1YNT	F	2062	C	C	#	6	5.5	0.6	5.1	0.008	17	14	24	7
1YNT	F	2063	T	C	T	1	97	0	3.64	0.004	9	15	0	24
1YNT	F	2064	S	C	T	1	88.9	0	3.48	0	0	18	1	17
1YNT	F	2065	K	C	T	1	62.6	0.15	3.66	0.004	9	15	13	11
1YNT	F	2066	A	C	#	4	21.6	0.29	4.22	0.012	20	13	16	17
1YNT	F	2067	V	C	#	5	34.3	0.7	4.34	0.012	11	22	16	17
1YNT	F	2068	T	E	B	3	46.7	0.72	4.29	0.012	10	25	11	24
1YNT	F	2114	I	E	E	7	21.2	0.36	5	0.032	20	23	17	26
1YNT	F	2115	K	C	#	1	36.6	0.32	4.04	0.008	12	18	16	14
1YNT	F	2116	G	C	S	1	100	0	3.35	0	1	22	5	18
1IAI	I	1	E	C	#	1	91.2	0	3.43	0	0	0	7	8
1IAI	I	29	F	C	#	5	31	0.37	4.14	0.005	16	10	19	7
1IAI	I	30	N	C	S	2	62.5	0.44	3.8	0	8	17	2	23
1IAI	I	31	N	C	S	2	36.6	0.49	4.28	0.014	9	16	8	17
1IAI	I	52	R	E	E	4	30.6	1.61	5.23	0.041	14	20	12	22
1IAI	I	54	N	C	#	3	51.2	1.12	4.46	0.009	9	11	9	11
1IAI	I	55	S	C	S	1	65.4	0.25	3.74	0	3	12	0	15
1IAI	I	103	L	C	S	5	41.4	0.19	3.97	0.014	12	13	10	15
1IAI	I	104	F	C	#	1	60.3	0	3.78	0	6	11	9	8
1IAI	I	105	Y	C	S	1	87.6	0.1	3.44	0	0	11	0	11
1IAI	I	106	Y	C	S	1	86.5	0	3.44	0	0	9	0	9
1IAI	M	27	S	E	E	1	55	0.82	4.09	0	4	21	7	18
1IAI	M	28	S	E	E	1	72.7	0.24	3.63	0	5	20	2	23
1IAI	M	29	I	E	E	5	7.1	0.91	4.97	0.005	22	10	26	6
1IAI	M	30	S	C	#	1	50.7	0.6	3.88	0	1	25	6	20
1IAI	M	31	S	C	T	1	42.6	0.45	4.01	0.005	19	14	10	23
1IAI	M	93	N	C	S	3	40.5	0.37	4.05	0.005	14	17	25	6
1PG7	H	33	Y	E	E	3	33.2	0.68	4.88	0.038	14	26	14	26
1PG7	H	52	D	C	#	4	48.2	0.58	4.88	0.019	0	0	7	21
1PG7	H	53	E	C	#	1	85.1	0	3.54	0	0	0	3	10
1PG7	H	54	Q	C	S	1	59.6	0.54	3.71	0	0	14	2	12
1PG7	H	56	N	C	#	1	51	0.61	4.08	0.005	2	17	8	11
1PG7	H	58	I	E	E	3	45.2	0.63	4.1	0.005	4	24	7	21
1PG7	H	95	D	E	E	6	9.3	1.01	5.37	0.024	15	17	17	15
1PG7	H	96	T	E	E	2	35.1	0.93	4.3	0.005	8	14	6	16
1PG7	H	97	A	C	T	1	81.9	0	3.49	0	0	15	1	14
1PG7	H	98	A	C	T	2	79.4	0	3.57	0	9	10	0	19
1PG7	H	99	Y	E	E	1	59.5	0.41	3.84	0.005	0	19	2	17
1PG7	L	27	R	C	S	1	45.8	0.45	3.92	0	1	24	6	19
1PG7	L	28	D	C	#	1	56.4	0.34	3.81	0	4	21	2	23
1PG7	L	29	I	C	#	6	0.9	1.65	6.54	0.014	25	10	30	5
1PG7	L	30	K	C	T	1	68.5	0.15	3.79	0	0	27	3	24
1PG7	L	32	Y	C	#	1	32.3	1.35	4.79	0.009	8	31	14	25
1PG7	L	49	Y	E	E	3	51.3	0.63	4.26	0.019	14	23	7	30
1PG7	L	50	Y	C	T	1	57.1	0.1	4.17	0.005	7	25	3	29
1PG7	L	53	S	E	E	2	30.8	0.82	4.39	0	5	26	10	21
1PG7	L	91	H	C	#	4	29.5	0.53	4.51	0.014	4	27	8	23
1PG7	L	92	G	C	S	3	27.2	0.37	4.12	0.005	16	15	24	7
1PG7	L	93	E	C	S	1	36.5	0.28	4.01	0	9	14	12	11
1PG7	L	94	S	C	S	1	79.5	0.24	3.49	0	0	15	0	15
1PG7	L	96	W	C	#	2	61.7	0.19	3.63	0.009	12	10	10	12
1MHP	B	156	S	C	S	10	1.5	1.07	6.34	0.042	25	15	22	18
1MHP	B	157	N	C	T	5	65.5	0	3.7	0	5	25	5	25
1MHP	B	158	S	C	T	9	35.9	0.2	3.89	0.026	14	25	26	13
1MHP	B	160	Y	C	#	1	75.7	0.42	3.75	0.005	7	27	5	29
1MHP	B	192	E	C	S	3	29.5	0.3	4.13	0	5	25	6	24
1MHP	B	218	Q	C	#	4	30	0.3	4.05	0.01	19	16	16	19
1MHP	B	219	R	C	#	1	56.4	0.13	3.74	0	8	23	16	15
1MHP	B	220	G	C	#	7	19.4	0	4.21	0	13	16	2	27
1MHP	B	221	G	C	#	7	10.4	0.31	4.67	0.005	20	12	29	3
1MHP	B	222	R	C	S	1	77.5	0	3.72	0	0	24	0	24
1MHP	B	223	Q	C	S	3	36.7	0.45	4.39	0.005	7	23	12	18
1MHP	B	224	T	C	#	11	7.4	1.62	6.02	0.047	22	18	22	18
1MHP	B	259	E	C	#	6	38.5	0.3	4	0.063	15	31	11	35
1MHP	B	261	H	C	T	4	57.3	0.28	3.91	0.005	7	24	15	16
1MHP	B	263	N	C	#	5	50.9	0.18	4.09	0.005	12	17	7	22
1MHP	B	264	Y	C	T	1	90.4	0	3.49	0	0	21	2	19
1MHP	B	289	Y	H	H	6	16.4	0.56	4.45	0.026	11	16	17	10
1MHP	B	291	R	H	H	2	62.1	0.12	3.5	0	5	12	10	7
1MHP	B	294	L	C	#	1	63.5	0	3.7	0	7	9	12	4
1FSK	A	42	E	E	E	1	56.3	0.4	4	0	2	29	6	25
1FSK	A	43	N	E	E	2	46.3	0.18	3.79	0.013	14	12	12	14
1FSK	A	44	I	E	E	1	45.9	0.55	3.91	0	9	15	14	10
1FSK	A	45	E	E	E	1	71.6	0.54	3.68	0	0	19	7	12
1FSK	A	46	G	C	S	2	58.5	0	3.25	0	7	11	15	3
1FSK	A	47	N	C	S	1	95.8	0	3.27	0	0	19	0	19
1FSK	A	48	G	C	S	6	40.9	0.33	4.16	0.013	17	10	10	17
1FSK	A	49	G	C	S	5	31.7	0.31	4.39	0.006	4	23	1	26
1FSK	A	50	P	C	T	2	73.8	0.41	3.73	0	11	14	6	19
1FSK	A	51	G	C	T	3	48.9	0	3.7	0	5	20	3	22
1FSK	A	52	T	C	#	6	1.5	1.11	5.23	0.031	13	17	16	14
1FSK	A	53	I	E	E	5	19.3	1.18	5.01	0.025	12	19	8	23
1FSK	A	70	R	E	E	2	34.9	0.8	4.84	0.069	11	26	11	26
1FSK	A	72	D	E	E	2	40.6	0.34	4.01	0.013	9	21	15	15
1FSK	A	76	H	C	T	3	60.5	0	3.51	0.006	11	15	4	22
1FSK	A	87	E	E	E	1	44.5	0.82	4.21	0.013	2	28	8	22
1FSK	A	97	K	E	E	4	30.3	1.12	4.9	0.063	12	23	11	24
1IQD	C	2196	F	C	#	4	23	1.31	4.92	0.032	13	22	19	16
1IQD	C	2197	T	E	E	2	50.1	0.56	3.98	0.006	8	13	1	20
1IQD	C	2198	N	E	E	2	63.9	0	3.82	0.006	5	11	10	6
1IQD	C	2199	M	C	T	1	78.1	0.15	3.55	0	0	9	0	9
1IQD	C	2200	F	C	T	1	84.8	0	3.39	0	0	12	2	10
1IQD	C	2215	R	C	T	1	73.7	0.11	3.52	0.006	6	19	7	18
1IQD	C	2220	R	C	#	8	11.1	1.26	6.75	0.115	25	30	26	29
1IQD	C	2222	Q	C	S	2	45.8	0.56	3.87	0	8	19	4	23
1IQD	C	2223	V	C	S	1	61.6	0.72	3.99	0	0	24	3	21
1IQD	C	2250	S	C	#	6	41.5	0.22	3.96	0.013	16	12	11	17
1IQD	C	2251	L	C	S	1	92.3	0.15	3.51	0	2	11	0	13
1IQD	C	2252	L	C	S	1	90.4	0	3.63	0	0	11	0	11
1IQD	C	2253	T	C	#	4	47.1	0.7	3.94	0.006	4	15	7	12
1IQD	C	2255	M	E	E	10	4.9	1.93	5.88	0.045	19	20	20	19
1IQD	C	2315	H	C	S	1	64.3	0	3.52	0	3	26	15	14
1IQD	C	2316	Q	C	S	3	29.5	1.44	4.9	0.026	14	26	21	19
1I9R	A	129	E	E	E	2	35.6	0.3	4.4	0.035	14	25	19	20
1I9R	A	130	A	C	#	4	65	0	3.46	0.021	15	19	11	23
1I9R	A	132	S	C	S	1	96.4	0	3.37	0	0	15	0	15
1I9R	A	141	A	E	E	6	11.1	1.01	4.7	0.021	7	27	11	23
1I9R	A	142	E	C	S	2	45.5	0.32	3.68	0.007	17	15	16	16
1I9R	A	143	K	C	#	1	47.8	0.29	3.82	0	2	22	11	13
1I9R	A	144	G	C	S	1	81.8	0	3.27	0	5	16	14	7
1I9R	A	146	Y	C	#	1	37	0.65	3.99	0.014	21	6	21	6
1I9R	A	178	C	E	E	6	18.9	0.86	4.47	0.07	10	29	10	29
1I9R	A	179	S	E	E	7	4.1	0.44	5.59	0.063	19	16	25	10
1I9R	A	217	P	C	S	1	85	0	3.61	0	0	18	3	15
1I9R	A	218	C	C	#	4	33.8	0.68	4.01	0.014	19	6	16	9
1I9R	A	245	S	H	G	6	81	0	3.65	0.028	6	26	7	25
1I9R	A	246	Q	H	G	8	17.8	0.45	4.53	0.07	18	26	21	23
1I9R	A	248	S	C	#	8	12.9	0.85	4.35	0.077	14	21	17	18
1I9R	A	249	H	C	#	5	35.6	0.41	3.97	0.035	17	15	15	17
1I9R	A	250	G	C	S	3	51	0	3.88	0	3	19	7	15
1I9R	A	251	T	C	T	1	97.4	0.18	3.48	0	5	18	4	19
1NSN	S	9	K	E	E	5	35.5	0.34	4.23	0.036	19	8	17	10
1NSN	S	57	E	H	H	1	45.4	0	3.63	0	5	26	12	19
1NSN	S	60	A	H	H	4	51.2	0	3.63	0	1	32	6	27
1NSN	S	61	F	H	H	6	31.5	0.5	4.19	0.043	15	25	24	16
1NSN	S	64	K	H	H	1	46.9	0.44	3.96	0.007	1	29	8	22
1NSN	S	68	N	H	H	1	66	0.17	3.77	0	2	21	8	15
1NSN	S	70	K	C	S	1	85.1	0.16	3.61	0	0	18	2	16
1NSN	S	95	D	C	T	3	56.2	0.32	3.79	0	5	21	8	18
1NSN	S	96	G	C	T	4	68.6	0	3.61	0	6	20	0	26
1NSN	S	97	K	E	E	1	67.1	0.54	3.93	0.014	10	20	15	15
1NSN	S	98	M	E	E	10	14.4	0.53	4.55	0.08	19	20	19	20
1NSN	S	105	R	H	H	4	48.3	0.67	4.59	0.072	15	24	12	27
1NSN	S	106	Q	C	T	3	26.3	1.29	4.91	0.043	7	35	16	26
1NSN	S	120	T	C	T	7	43.1	0.18	3.88	0.029	10	18	15	13
1NSN	S	121	H	C	T	10	13.2	0.91	4.76	0.058	22	18	26	14
1NSN	S	124	H	H	H	6	41.4	0.52	4.13	0.029	6	24	15	15
1NSN	S	127	K	H	H	1	68	0.29	3.73	0.007	0	25	3	22
1NSN	S	135	E	C	T	1	55.8	0.54	3.76	0	4	15	14	5
1LK3	A	39	M	C	#	7	27.7	0	4.21	0.015	13	10	15	8
1LK3	A	71	F	H	H	10	4.5	0.73	6.67	0.051	16	22	23	15
1LK3	A	74	E	H	H	1	59.1	0.28	3.76	0	0	25	7	18
1LK3	A	75	E	C	T	1	49.2	0.3	4.04	0.007	8	22	14	16
1LK3	A	78	P	H	H	4	43.7	0.41	4.13	0	6	25	7	24
1LK3	A	79	Q	H	H	3	43.5	0.59	4.01	0.007	8	24	17	15
1LK3	A	82	N	C	T	1	78.1	0.18	3.71	0	0	23	5	18
1LK3	A	83	Q	C	S	3	30.6	0.32	4.06	0.007	13	14	21	6
1LK3	A	125	K	H	H	6	29.3	1.04	4.61	0.037	12	20	14	18
1LK3	A	128	F	H	H	8	5.5	1.24	6.17	0.051	24	11	23	12
1LK3	A	129	N	H	H	2	62.5	0.18	3.89	0	4	19	7	16
1LK3	A	130	K	H	H	1	88.9	0.14	3.51	0	0	18	7	11
1LK3	A	131	L	H	H	6	29.6	0.38	4.01	0.007	11	11	19	3
1LK3	A	132	Q	H	H	1	75.4	0.15	3.95	0	6	16	0	22
1LK3	A	133	E	H	H	1	66.5	0.3	3.74	0	11	15	4	22
1LK3	A	134	K	H	H	4	47.2	0.44	3.87	0.015	10	19	10	19
1LK3	A	136	I	H	H	8	2.6	2.18	7.09	0.088	18	24	16	26
1LK3	A	137	Y	H	H	5	23.1	1.03	5.09	0.096	16	28	15	29
1H0D	C	34	G	C	T	5	73.1	0	3.42	0.016	4	19	3	20
1H0D	C	35	L	C	#	9	12.4	1.02	4.71	0.082	15	18	21	12
1H0D	C	36	T	C	T	5	15.8	0.72	4.79	0.049	22	8	16	14
1H0D	C	37	S	C	T	1	87.9	0	3.66	0	1	18	4	15
1H0D	C	38	P	C	T	3	65.9	0.18	3.81	0	2	18	5	15
1H0D	C	39	C	C	T	6	10.6	1.39	4.86	0.041	22	10	19	13
1H0D	C	40	K	C	#	9	37.2	0.54	4.1	0.057	14	21	17	18
1H0D	C	41	D	C	S	4	53.2	0.15	3.82	0.033	8	24	4	28
1H0D	C	83	L	E	E	6	25.6	0.37	4.26	0.049	21	15	17	19
1H0D	C	85	G	C	S	1	96.6	0	3.29	0	0	17	9	8
1H0D	C	86	G	C	#	2	67.4	0	3.42	0	4	15	1	18
1H0D	C	87	S	C	#	4	19.7	0.89	4.26	0	9	12	17	4
1H0D	C	88	P	C	#	2	46.6	0.39	3.97	0	4	16	0	20
1H0D	C	89	W	C	S	1	69.4	0.19	3.65	0	2	20	0	22
1H0D	C	90	P	C	S	1	62	0.43	3.6	0	9	15	9	15
1H0D	C	91	P	C	S	1	80.1	0.17	3.64	0	1	23	2	22
1H0D	C	93	Q	C	#	2	47.4	0.82	4.38	0.008	4	30	4	30
1PKQ	E	1	G	C	#	1	100	0	3.52	0	0	0	0	0
1PKQ	E	2	Q	C	#	1	63.9	0	3.74	0.017	0	0	1	19
1PKQ	E	30	K	C	#	4	35.8	0.55	3.97	0.017	4	21	11	14
1PKQ	E	33	T	C	T	1	39.4	0.74	4.17	0.017	13	20	5	28
1PKQ	E	34	G	C	S	3	70.5	0	3.57	0	2	24	5	21
1PKQ	E	40	Y	E	E	6	30.8	0.94	5.2	0.059	9	28	11	26
1PKQ	E	45	S	C	T	5	58.7	0	3.73	0.008	13	11	3	21
1PKQ	E	53	N	C	T	1	89.6	0.18	3.61	0	2	18	2	18
1PKQ	E	54	G	C	T	2	51.7	0	3.78	0	10	12	2	20
1PKQ	E	101	R	E	E	1	43.5	0.97	4.9	0.059	11	23	11	23
1PKQ	E	102	D	E	E	5	19	0.33	4.51	0.034	15	16	17	14
1PKQ	E	103	H	C	T	1	89.6	0	3.64	0	5	14	2	17
1PKQ	E	104	S	C	T	1	94.6	0	3.47	0	0	13	0	13
1PKQ	E	105	Y	E	E	3	30.7	0.53	4.27	0.008	5	13	9	9
1PKQ	E	106	Q	E	E	4	41.9	0.46	3.94	0.025	15	11	12	14
1PKQ	E	107	E	E	E	1	40.7	0.76	4.44	0.025	9	22	14	17
1PKQ	E	108	E	E	E	5	43.5	0.43	3.84	0.05	16	17	11	22
1YJD	C	32	E	E	E	4	24.2	1.19	5.33	0.051	9	22	6	25
1YJD	C	34	R	E	E	4	30.6	1.29	4.94	0.093	10	32	11	31
1YJD	C	49	V	E	E	8	2.8	1.71	6.35	0.093	14	29	11	32
1YJD	C	51	Y	E	E	4	26.6	0.43	4.64	0.085	9	29	6	32
1YJD	C	59	Q	E	E	1	62.6	0.28	3.88	0.017	3	23	9	17
1YJD	C	61	Y	E	E	4	41	0.22	3.63	0.017	3	27	6	24
1YJD	C	62	S	C	#	3	29.1	0.44	3.85	0.025	20	8	18	10
1YJD	C	63	K	C	S	1	85.6	0	3.4	0	0	19	8	11
1YJD	C	64	T	C	S	2	42.5	0.39	4.03	0	10	11	15	6
1YJD	C	65	G	C	S	2	95.3	0	3.32	0	0	21	4	17
1YJD	C	97	E	E	E	7	9.6	2	5.65	0.085	10	29	9	30
1YJD	C	99	M	E	E	4	34	0.18	3.78	0	0	21	7	14
1YJD	C	100	Y	E	E	1	56.5	0.68	4.09	0	10	11	5	16
1YJD	C	104	Y	C	#	1	62.1	0.1	3.67	0	4	14	1	17
1KB5	B	31	W	E	E	4	26.6	0.73	4.94	0.096	0	0	12	27
1KB5	B	42	Q	C	#	1	61.1	0.29	3.88	0	1	15	1	15
1KB5	B	44	Q	E	E	4	40.6	0.54	4.06	0.044	12	17	17	12
1KB5	B	45	W	E	E	4	54.4	0.19	3.75	0.07	11	20	8	23
1KB5	B	50	R	C	#	2	30.5	0.59	4.03	0.053	14	20	6	28
1KB5	B	51	S	C	S	1	40.9	1.54	4.29	0	1	25	1	25
1KB5	B	54	D	E	E	1	39.4	0.61	4.37	0	12	14	15	11
1KB5	B	56	E	E	E	2	50.6	0.73	4.42	0	12	17	17	12
1KB5	B	58	K	E	E	2	49.4	0.17	4.06	0	11	16	17	10
1KB5	B	59	S	E	E	1	73.1	0.24	3.73	0	4	18	3	19
1KB5	B	60	L	E	E	4	17.7	0.36	4.41	0.009	11	14	18	7
1KB5	B	61	P	C	T	1	88.2	0	3.56	0	0	20	2	18
1KB5	B	98	P	C	#	4	33.3	0.6	3.99	0.035	10	9	6	13
1KB5	B	100	W	C	S	1	92.1	0	3.44	0	0	9	1	8
1KB5	A	1	Q	C	#	1	73.1	0.14	3.6	0	0	0	12	6
1KB5	A	2	Q	C	#	1	35.8	0.7	4.32	0.017	10	15	12	13
1KB5	A	26	D	C	S	1	41.9	0.44	4.2	0	9	16	14	11
1KB5	A	94	Y	E	E	2	42.5	0.42	4.07	0.026	9	16	8	17
1KB5	A	95	Q	C	T	1	78	0.14	3.73	0.009	9	10	6	13
1KB5	A	96	G	C	T	1	95.6	0	3.31	0	0	12	1	11
1KB5	A	97	G	C	#	3	42.1	0	3.72	0	13	2	13	2
1KB5	A	101	R	C	S	1	100	0	3.41	0	0	12	0	12
1KB5	A	103	A	C	#	3	54.4	0	4.14	0.009	2	14	2	14
1OAZ	A	33	G	C	S	9	37.9	0	4.14	0.087	14	22	9	27
1OAZ	A	34	P	C	#	8	7.1	0.43	4.88	0.07	13	21	18	16
1OAZ	A	35	I	E	B	6	44	0.32	4.19	0.043	9	22	7	24
1OAZ	A	37	E	C	S	1	92.3	0.14	3.42	0	5	13	2	16
1OAZ	A	41	R	C	S	1	85	0.12	3.45	0	0	16	5	11
1OAZ	A	43	Y	C	#	1	57.6	0.21	3.82	0.009	4	18	12	10
1OAZ	A	46	V	C	#	3	39.1	0	3.77	0	7	8	13	2
1OAZ	A	47	G	C	#	1	89.7	0	3.34	0	1	15	1	15
1OAZ	A	48	P	C	#	3	53.8	0.19	3.65	0.009	5	16	12	9
1OAZ	A	87	R	C	#	1	89.6	0	3.42	0	4	25	1	28
1OAZ	A	88	G	E	B	10	30.3	0	4.25	0.052	15	24	12	27
1OAZ	A	89	I	C	S	11	8.5	0.74	5.95	0.157	28	17	28	17
1OAZ	A	106	G	C	S	6	59.3	0	3.5	0	6	22	0	28
1OAZ	A	107	A	C	#	5	49.4	0	3.82	0.052	21	14	19	16
1OAZ	A	108	L	C	#	6	16.3	0.19	4.61	0.017	12	17	16	13
1OAZ	A	109	S	C	#	1	51.2	0.6	3.91	0.009	3	19	1	21
1OAZ	A	112	Q	H	H	1	54.2	0.45	3.99	0	5	15	8	12
1QFW	B	20	K	C	#	7	29.2	0.15	3.96	0.082	15	14	18	11
1QFW	B	43	R	C	#	3	45.7	0.26	3.81	0.018	10	4	10	4
1QFW	B	45	L	C	S	1	81.4	0.15	3.5	0	0	10	0	10
1QFW	B	46	Q	C	S	1	77	0.3	3.59	0	2	8	4	6
1QFW	B	64	F	E	E	3	66.3	0.13	3.57	0.009	8	14	7	15
1QFW	B	66	S	E	E	3	59.3	0.24	3.84	0	9	16	8	17
1QFW	B	68	R	E	E	1	56.8	0.24	3.65	0	5	20	7	18
1QFW	B	73	P	C	#	1	51	0.21	3.77	0	3	13	7	9
1QFW	B	74	R	C	T	1	100	0	3.33	0	0	13	0	13
1QFW	B	75	G	C	T	3	98	0	3.42	0	0	13	4	9
1QFW	B	76	V	C	S	4	25.2	0.41	3.88	0.018	13	6	15	4
1QFW	B	77	N	C	#	3	61.2	0.48	3.98	0.009	4	18	5	17
1QFW	B	78	P	C	#	5	21	1.57	4.95	0.036	18	8	8	18
1QFW	B	79	V	E	E	4	45.8	0.57	3.98	0	3	24	3	24
1QFW	B	80	V	E	E	9	12.1	0.94	4.62	0.064	20	9	22	7
1QFW	B	81	S	E	E	8	61.9	0.45	3.77	0.082	6	20	5	21
1WEJ	F	36	F	C	T	3	24.6	1.08	4.84	0.01	16	16	14	18
1WEJ	F	37	G	C	T	1	70.3	0	3.58	0	1	23	5	19
1WEJ	F	58	T	E	B	2	28.2	0.94	4.36	0	5	22	4	23
1WEJ	F	60	K	C	S	1	44.4	1.2	4.72	0.01	10	22	6	26
1WEJ	F	61	E	H	H	2	40.5	0.45	3.95	0.01	14	16	9	21
1WEJ	F	62	E	H	H	1	70.8	0.15	3.56	0	1	22	2	21
1WEJ	F	96	A	H	H	5	14.4	0.25	4.45	0.029	5	31	13	23
1WEJ	F	99	K	H	H	1	49.7	0.44	4.09	0.029	13	23	17	19
1WEJ	F	100	K	H	H	2	51.2	0.44	3.75	0.01	5	25	13	17
1WEJ	F	103	N	C	T	1	81.2	0.51	3.98	0.01	8	17	12	13
1WEJ	F	104	E	C	#	1	89.7	0.15	3.47	0	0	0	6	13
1EGJ	A	362	K	C	S	1	72.1	0	3.67	0	3	19	10	12
1EGJ	A	363	M	C	#	1	81.6	0	3.72	0	4	16	1	19
1EGJ	A	364	R	C	#	4	32.2	0.23	4.63	0.04	20	5	19	6
1EGJ	A	365	Y	C	#	1	54.5	0.3	3.95	0	0	17	6	11
1EGJ	A	366	E	C	T	1	93.1	0.14	3.46	0	1	13	0	14
1EGJ	A	367	H	C	T	1	57.6	0.27	3.61	0	2	13	0	15
1EGJ	A	395	H	C	S	6	48.8	0.8	4.05	0.079	18	16	8	26
1EGJ	A	416	T	E	E	7	31.9	0.55	4.67	0.079	15	23	16	22
1EGJ	A	418	R	E	B	1	51.5	0.11	3.89	0.02	8	11	6	13
1EGJ	A	419	T	C	T	1	66.3	0	3.43	0	0	13	1	12
1EGJ	A	421	Y	E	B	1	80.9	0.11	3.62	0	0	15	4	11
1ZTX	E	302	Y	C	#	1	66.7	0.12	3.67	0	6	14	15	5
1ZTX	E	306	S	C	#	3	58.8	0.25	3.72	0.02	4	27	6	25
1ZTX	E	307	K	C	S	1	54.3	0.28	4.31	0.02	13	22	18	17
1ZTX	E	308	A	C	#	6	31.5	0.72	4.27	0.02	10	25	8	27
1ZTX	E	309	F	E	E	7	4.6	1.3	6.87	0.089	32	14	32	14
1ZTX	E	330	T	C	#	3	49.3	0.38	3.97	0	3	29	11	21
1ZTX	E	331	G	C	#	5	2.7	0.67	5.49	0.01	17	16	22	11
1ZTX	E	332	T	C	S	1	68.6	0.21	3.86	0	5	23	1	27
1ZTX	E	333	D	C	S	4	35.3	0.16	4.39	0	6	22	13	15
1ZTX	E	365	A	C	S	2	51.3	0.25	3.69	0	14	12	5	21
1ZTX	E	366	T	C	S	1	64.9	0.38	3.88	0	0	21	3	18
1ZTX	E	367	A	C	S	2	46.1	0	3.71	0	12	13	8	17
1ZTX	E	368	N	C	S	1	67	0	3.65	0	7	19	0	26
1ZTX	E	389	G	H	G	4	61.5	0	3.33	0	0	19	8	11
1ZTX	E	390	E	H	G	1	100	0	3.41	0	0	13	0	13
1ZTX	E	391	Q	H	G	5	43.6	0.15	4.13	0.01	11	11	13	9
1JRH	I	47	K	E	E	5	19.1	0.9	5.26	0.095	8	27	13	22
1JRH	I	49	Y	E	E	1	57	0.32	4.22	0.021	11	15	10	16
1JRH	I	50	G	C	S	1	62.7	0.33	3.64	0	3	16	13	6
1JRH	I	51	V	C	S	1	66.9	0.58	3.48	0	3	12	7	8
1JRH	I	52	K	C	#	1	66.9	0.16	4	0	5	13	13	5
1JRH	I	53	N	E	B	1	79.8	0.19	3.56	0	2	16	0	18
1JRH	I	54	S	C	#	5	39.6	0	3.71	0	13	9	18	4
1JRH	I	55	E	C	#	1	88	0	3.57	0	0	18	3	15
1JRH	I	56	W	C	#	5	30.5	0.73	4.5	0.042	16	10	13	13
1JRH	I	76	D	C	#	1	48.7	0	4.04	0	6	17	12	11
1JRH	I	78	S	C	T	1	67.9	0.22	3.86	0	1	17	5	13
1JRH	I	79	N	C	S	4	6.9	0.81	5.51	0.032	13	10	14	9
1JRH	I	82	W	E	E	2	33.8	0.39	4.69	0.137	10	31	14	27
1JRH	I	84	R	E	E	5	16.3	1.34	5.85	0.179	10	34	12	32
1JRH	I	98	K	E	E	1	82.6	0.16	3.59	0.011	7	24	4	27
1RJL	C	232	S	C	S	1	73.3	0.21	3.48	0	0	16	0	16
1RJL	C	233	N	C	S	2	57	0.63	3.99	0.011	8	14	5	17
1RJL	C	250	A	E	E	6	18.9	1.03	4.7	0.074	15	18	13	20
1RJL	C	251	D	C	T	2	59.7	0.18	3.65	0.011	6	16	3	19
1RJL	C	252	S	C	T	1	92.1	0	3.71	0	4	17	0	21
1RJL	C	253	K	E	E	1	52.2	0.55	3.93	0.021	8	18	10	16
1RJL	C	254	K	E	E	3	45.1	0.47	4.47	0.063	15	18	19	14
1RJL	C	272	N	C	#	1	28.2	0.92	4.38	0.011	5	13	4	14
1RJL	C	273	T	C	T	1	92.7	0	3.54	0	1	16	0	17
1RJL	C	274	A	C	T	1	62.8	0.25	3.55	0	0	16	4	12
1RJL	C	275	G	C	S	4	9.8	0.36	4.78	0.021	14	7	9	12
1RJL	C	276	T	C	S	1	72.1	0.19	3.79	0	1	19	1	19
1RJL	C	277	S	C	S	1	50.3	0.82	4.19	0	0	21	2	19
1ZA3	R	25	E	C	T	1	93.4	0	3.39	0	0	16	2	14
1ZA3	R	26	G	C	T	2	63.9	0	3.78	0	9	12	0	21
1ZA3	R	27	L	E	B	2	39.9	1.06	4.69	0.022	9	22	8	23
1ZA3	R	34	I	E	E	6	7.4	1.15	5.72	0.077	19	15	17	17
1ZA3	R	36	E	C	T	1	90	0	3.45	0	3	16	0	19
1ZA3	R	37	D	C	T	1	61	0	3.48	0	0	18	2	16
1ZA3	R	38	G	C	S	3	41.2	0.33	3.87	0.011	17	7	6	18
1ZA3	R	53	H	C	S	3	73.3	0.36	3.73	0.044	0	27	7	20
1ZA3	R	54	W	C	S	2	54.1	0.19	3.64	0.022	9	21	6	24
1ZA3	R	56	D	C	#	1	65.2	0.64	3.86	0.022	15	18	9	24
1ZA3	R	57	L	C	#	5	46	0.63	4.29	0.044	14	19	18	15
1ZA3	R	58	L	C	S	3	48.5	0.34	3.92	0.022	6	25	1	30
1ZA3	R	59	F	C	S	3	68.5	0.24	3.88	0.033	8	26	6	28
1ZA3	R	61	L	E	E	9	48.4	0.63	4.36	0.088	9	24	14	19
1ZA3	R	62	R	E	E	1	87.6	0.11	3.62	0.055	1	29	3	27
1QFW	A	14	E	E	E	2	66.7	0.3	3.42	0.046	8	17	7	18
1QFW	A	16	P	C	T	1	82.6	0.21	3.56	0	4	15	0	19
1QFW	A	17	F	C	T	1	84	0	3.47	0	1	21	8	14
1QFW	A	18	F	C	T	5	31.4	0.38	4.58	0.034	13	14	17	10
1QFW	A	19	S	C	#	5	9.5	0.71	5.23	0.046	13	12	11	14
1QFW	A	20	Q	E	B	1	50.9	0.13	4.26	0.011	6	13	7	12
1QFW	A	21	P	C	T	1	81.8	0	3.52	0	0	14	0	14
1QFW	A	44	K	H	H	1	29.7	0.44	4.56	0.034	12	6	9	9
1QFW	A	50	Q	C	#	1	68.8	0.16	3.54	0	10	6	5	11
1QFW	A	52	N	C	S	1	67.2	0.34	3.86	0	6	13	0	19
1QFW	A	71	M	C	S	1	97.2	0	3.43	0	5	13	10	8
2JEL	P	1	M	C	#	1	69.5	0.34	3.58	0	0	0	7	15
2JEL	P	2	F	E	E	2	36.8	0.71	4.35	0	11	15	14	12
2JEL	P	3	Q	E	E	1	57.9	0.33	4.02	0.024	18	14	13	19
2JEL	P	4	Q	E	E	1	34.3	0.55	4.07	0	13	18	16	15
2JEL	P	34	T	E	E	5	31.4	1.36	4.69	0.106	10	32	14	28
2JEL	P	41	S	E	E	3	53	0.24	3.74	0.012	13	17	9	21
2JEL	P	64	S	E	E	6	18.3	0.66	5.26	0.082	10	29	10	29
2JEL	P	66	E	E	E	1	61.9	0.32	3.9	0	1	25	5	21
2JEL	P	67	G	C	S	4	42.3	0	3.72	0	5	17	16	6
2JEL	P	68	E	C	T	1	100	0	3.4	0	0	18	3	15
2JEL	P	70	E	H	H	2	18.6	0.73	4.76	0.047	18	11	13	16
2JEL	P	71	Q	H	H	1	69.2	0	3.85	0	4	22	0	26
2JEL	P	72	K	H	H	1	56.9	0.44	3.77	0	0	30	10	20
2JEL	P	75	E	H	H	1	42.6	1.02	4.35	0	2	30	4	28
2JEL	P	76	H	H	H	2	37.8	0.41	4.59	0.012	7	28	18	17
1IGC	A	15	K	C	S	1	82.1	0.14	3.7	0	1	16	5	12
1IGC	A	16	T	C	S	1	97.7	0	3.65	0	0	16	5	11
1IGC	A	17	L	C	#	1	41.5	0.45	4.48	0	11	13	15	9
1IGC	A	18	K	E	E	1	62.4	0.16	3.6	0	9	12	0	21
1IGC	A	19	G	E	E	2	48.2	0	3.87	0	0	22	8	14
1IGC	A	20	E	E	E	1	73.1	0.16	3.93	0.017	13	12	9	16
1IGC	A	21	T	E	E	2	27.9	0.36	4.43	0	10	19	16	13
1IGC	A	22	T	E	E	2	61	0.21	3.78	0.034	13	18	8	23
1IGC	A	38	Y	H	H	1	37.7	0.67	4.36	0.034	9	22	21	10
1IGC	A	40	N	H	H	1	78.3	0.18	3.89	0	4	15	7	12
1IGC	A	41	D	H	H	1	75.5	0.16	3.69	0	0	13	6	7
1IGC	A	42	N	C	T	1	45.9	0.17	3.91	0	11	12	18	5
1IGC	A	43	G	C	T	2	77.8	0	3.42	0	0	21	3	18
1DEE	H	2824	Q	H	H	2	22.5	0.68	4.03	0.019	13	15	16	12
1DEE	H	2827	G	H	H	4	46.2	0	3.78	0	1	25	9	17
1DEE	H	2828	F	H	H	5	18.8	0.49	4.5	0.13	22	18	28	12
1DEE	H	2830	Q	H	H	1	48.7	0.4	4.16	0	1	25	6	20
1DEE	H	2831	S	H	H	3	36.3	0.2	4.43	0.019	9	21	18	12
1DEE	H	2834	D	H	H	1	75.2	0.17	3.7	0	2	16	9	9
1DEE	H	2835	D	C	#	1	47.2	0.32	4	0	3	19	7	15
1DEE	H	2838	Q	H	G	1	45.5	0.58	4.31	0	7	19	13	13
1DEE	H	2841	N	H	H	1	67.4	0.17	3.71	0	1	25	6	20
1DEE	H	2842	V	H	H	5	11.2	0.97	4.68	0.074	16	20	26	10
1DEE	H	2845	E	H	H	1	59.7	0.3	3.87	0	0	27	11	16
1DEE	H	2849	L	H	H	2	27.9	0.68	4.23	0.019	8	17	16	9
1NL0	G	5	K	C	#	1	85.6	0	3.44	0	0	7	1	6
1NL0	G	6	L	C	#	1	90.1	0	3.49	0	0	0	0	9
1NL0	G	9	F	C	#	1	100	0	3.36	0	0	0	3	7
1NL0	G	10	V	C	#	1	72.2	0	3.66	0	4	7	7	4
1NL0	G	11	Q	C	#	1	90.4	0.14	3.57	0	1	10	1	10

## Sheet: exposed non-epitopes
S1 Table. RSA and different depth values for epitopes( "epitopes" sheet) and exposed non-epitopes ("exposed non-epitopoes" sheet).
PDB_ID	Chain	Residue_Number	AA	SS	DSSP	CONVEX_K	RSA	DPX	Chakravarty_depth	HSD	HSEAU	HSEAD	HSEBU	HSEBD
1DQJ	C	1	K	C	#	1	41.7	0.57	3.86	0	0	0	9	13	AA: amino acid
1DQJ	C	2	V	E	B	1	70.5	0.38	3.57	0	7	20	2	25	SS: secondary structure
1DQJ	C	3	F	C	#	3	7.8	1.25	5.24	0.023	22	9	28	3	RSA: relative sovlent accessibility
1DQJ	C	4	G	C	#	2	45	0.89	3.8	0	3	24	9	18	HSD: half space depth
1DQJ	C	5	R	H	H	1	36.3	0.6	3.81	0.016	21	16	14	23	HSEAU: Half sphere exposure using C_alpha atom information and up half-shpere, radius 13 A
1DQJ	C	6	C	H	H	3	34.5	0.24	3.87	0.031	13	17	5	25	HSEAD: Half sphere exposure using C_alpha atom information and down half-shpere, radius 13 A
1DQJ	C	7	E	H	H	1	47.6	0.14	3.61	0.008	3	30	11	22	HSEBU: Half sphere exposure using C_beta atom information and up half-shpere, radius 13 A
1DQJ	C	10	A	H	H	5	43.8	0.29	4.14	0.023	5	24	9	20	HSEBD: Half sphere exposure using C_beta atom information and up half-shpere, radius 13 A
1DQJ	C	11	A	H	H	6	19.3	0.79	4.58	0.023	10	25	19	16
1DQJ	C	12	M	H	H	8	0.4	2.61	8.47	0.078	31	14	31	14
1DQJ	C	13	K	H	H	2	45.1	0.44	4.14	0.023	15	17	13	19
1DQJ	C	22	G	C	T	1	75	0	3.62	0	0	19	7	12
1DQJ	C	23	Y	E	B	4	21.4	1.05	4.84	0.023	23	11	24	10
1DQJ	C	24	S	C	#	4	42.1	0.6	4.51	0.016	8	27	13	22
1DQJ	C	25	L	H	H	8	0.7	1.13	6.31	0.085	21	23	19	25
1DQJ	C	26	G	H	H	9	0.6	1.86	6.54	0.101	17	25	14	28
1DQJ	C	27	N	H	H	7	11.2	1.9	6.38	0.124	21	29	21	29
1DQJ	C	30	C	H	H	9	0.5	2.61	7.1	0.124	14	32	24	22
1DQJ	C	33	K	H	H	1	30.1	1.23	5.17	0.031	16	24	19	21
1DQJ	C	34	F	H	H	4	37.9	0.39	4.43	0.008	9	22	16	15
1DQJ	C	35	E	H	H	8	22.9	0.49	4.23	0.085	23	16	30	9
1DQJ	C	36	S	H	H	6	9.4	0.66	5.15	0.023	18	18	26	10
1DQJ	C	37	N	C	T	1	70	0.15	3.95	0	3	29	5	27
1DQJ	C	38	F	C	T	5	12.2	2.02	5.35	0.062	22	18	14	26
1DQJ	C	39	N	E	B	2	27.4	1.18	4.98	0.023	7	29	10	26
1DQJ	C	40	T	C	T	5	1.7	1.57	6.73	0.062	23	17	19	21
1DQJ	C	41	Q	C	T	1	49.9	0.44	3.75	0.008	7	24	2	29
1DQJ	C	42	A	C	#	6	15.5	0.98	4.49	0.016	14	20	21	13
1DQJ	C	43	T	E	E	3	66.5	0.38	3.81	0.008	14	16	10	20
1DQJ	C	44	N	E	E	4	44.7	0.63	4.5	0.008	9	18	15	12
1DQJ	C	45	R	E	E	1	84.5	0.13	3.72	0	4	16	3	17
1DQJ	C	46	N	C	#	4	29.2	0.33	4.01	0.008	13	6	15	4
1DQJ	C	47	T	C	S	1	100	0.18	3.41	0	0	13	0	13
1DQJ	C	48	D	C	S	3	56	0.16	3.71	0	5	12	10	7
1DQJ	C	49	G	C	S	3	45.9	0	3.68	0	6	15	8	13
1DQJ	C	50	S	C	#	6	2.2	0.69	5.57	0.047	16	13	16	13
1DQJ	C	51	T	E	E	5	6.5	1.84	5.58	0.054	11	25	17	19
1DQJ	C	52	D	E	E	10	14.8	1.79	5.21	0.101	19	28	20	27
1DQJ	C	53	Y	E	E	5	6.1	1.67	6.19	0.14	22	25	25	22
1DQJ	C	55	I	C	T	10	1.9	1.53	9.63	0.178	25	27	29	23
1DQJ	C	56	L	C	T	14	0.4	1.35	8.7	0.341	30	30	32	28
1DQJ	C	57	Q	C	T	9	14.9	0.72	5.12	0.194	19	31	19	31
1DQJ	C	58	I	E	E	13	1.5	1.33	6.63	0.225	33	25	34	24
1DQJ	C	59	N	E	E	9	24.8	1.02	4.23	0.132	16	34	15	35
1DQJ	C	61	R	C	T	1	36	0.86	4.71	0.047	11	22	11	22
1DQJ	C	65	N	E	B	1	42.9	0.65	4.44	0.023	9	24	9	24
1DQJ	C	66	D	C	#	2	22.4	0.61	4.82	0.016	15	19	21	13
1DQJ	C	67	G	C	S	1	81.9	0	3.31	0	2	22	5	19
1DQJ	C	68	R	C	#	1	70	0.12	3.51	0	1	23	5	19
1DQJ	C	69	T	C	#	3	9.9	0.77	4.73	0.016	22	4	22	4
1DQJ	C	70	P	C	T	1	62.4	0	3.63	0	3	18	4	17
1DQJ	C	71	G	C	T	1	54.4	0	3.61	0	0	20	7	13
1DQJ	C	72	S	C	#	1	38.4	0.24	3.76	0.016	23	4	19	8
1DQJ	C	74	N	C	#	3	26.3	1.45	4.28	0.016	22	9	12	19
1DQJ	C	76	C	C	T	4	14.2	0.24	4.99	0.008	20	14	28	6
1DQJ	C	78	I	C	S	2	28.5	0.32	4.45	0	18	16	21	13
1DQJ	C	79	P	E	B	1	52.3	0.7	4.23	0	3	31	4	30
1DQJ	C	80	C	H	G	6	0.4	1.14	6.22	0.062	33	13	26	20
1DQJ	C	81	S	H	G	1	68.2	0	3.8	0	5	31	3	33
1DQJ	C	82	A	H	G	3	27.2	0.51	4.16	0	9	29	17	21
1DQJ	C	83	L	H	G	8	1.6	1.55	7.11	0.101	30	13	29	14
1DQJ	C	84	L	C	S	4	22.9	0.86	4.34	0.039	19	20	15	24
1DQJ	C	85	S	C	S	2	41.1	0.21	4.2	0	8	20	12	16
1DQJ	C	86	S	C	S	1	50.1	0.24	3.7	0	11	17	4	24
1DQJ	C	87	D	C	S	1	58.6	0.15	3.77	0	3	25	4	24
1DQJ	C	88	I	C	T	6	3.4	0.49	6.21	0.047	34	10	29	15
1DQJ	C	90	A	H	H	6	17.7	0.25	4.59	0.031	11	27	21	17
1DQJ	C	91	S	H	H	10	3.9	1.2	7.93	0.171	30	21	27	24
1DQJ	C	92	V	H	H	9	1.4	1.71	6.29	0.116	20	27	18	29
1DQJ	C	94	C	H	H	9	2.6	0.96	6.04	0.109	22	24	30	16
1DQJ	C	99	V	C	T	6	3.5	2.18	6.49	0.054	21	15	23	13
1DQJ	C	104	G	H	G	5	8.4	0.98	5.42	0.023	16	11	10	17
1DQJ	C	106	N	H	G	3	34.4	0.65	4.24	0.016	7	19	4	22
1DQJ	C	107	A	H	G	9	43	0.51	4.11	0.047	15	18	22	11
1DQJ	C	108	W	C	#	9	4.6	0.76	6.24	0.116	29	10	29	10
1DQJ	C	109	V	H	H	4	54.5	0.72	3.92	0.023	2	28	3	27
1DQJ	C	110	A	H	H	7	23.8	0.78	4.35	0.023	11	18	16	13
1DQJ	C	111	W	H	H	7	5.7	2.41	6.18	0.078	29	9	20	18
1DQJ	C	112	R	H	H	1	37.6	0.5	4.34	0.008	8	17	8	17
1DQJ	C	113	N	H	H	1	67.9	0.32	3.78	0	0	20	7	13
1DQJ	C	114	R	H	H	1	62.4	0.13	3.83	0	6	19	10	15
1DQJ	C	115	C	C	T	6	0.3	1.86	5.83	0.039	19	12	24	7
1DQJ	C	116	K	C	T	1	50.4	0.58	4.05	0.016	12	19	11	20
1DQJ	C	117	G	C	T	1	100	0	3.39	0	0	22	5	17
1DQJ	C	118	T	C	S	2	54.1	0	3.6	0	8	14	17	5
1DQJ	C	119	D	C	#	1	62.4	0	3.45	0	2	20	2	20
1DQJ	C	120	V	H	G	6	13.2	0.92	4.72	0.031	22	8	22	8
1DQJ	C	121	Q	H	G	1	54.6	0.44	4	0.008	10	17	1	26
1DQJ	C	122	A	H	G	2	44.2	0.29	3.97	0	2	23	9	16
1DQJ	C	123	W	H	G	5	22.5	0.58	4.37	0.031	22	16	29	9
1DQJ	C	124	I	C	T	6	19.8	1.26	5.3	0.039	23	9	20	12
1DQJ	C	125	R	C	T	1	50.5	0.13	3.73	0	6	16	5	17
1DQJ	C	126	G	C	T	1	81.8	0	3.41	0	0	16	9	7
1DQJ	C	127	C	C	#	4	9.3	0.73	4.67	0.008	17	4	19	2
1DQJ	C	128	R	C	#	1	93.3	0	3.39	0	0	16	0	16
1DQJ	C	129	L	C	#	1	44.7	0.44	4	0	0	0	21	1
1K4C	C	22	S	C	#	1	100	0	3.26	0	0	0	8	3
1K4C	C	23	A	C	#	4	46.2	0.72	3.95	0.01	5	9	7	7
1K4C	C	24	L	H	H	1	79.9	0.45	3.63	0	3	16	5	14
1K4C	C	25	H	H	H	6	22.6	0.66	4.32	0.029	15	11	14	12
1K4C	C	26	W	H	H	4	40	0.1	3.86	0.029	9	17	5	21
1K4C	C	27	R	H	H	1	70.1	0.12	3.68	0.019	1	20	3	18
1K4C	C	28	A	H	H	6	26.9	0.25	4.15	0.019	5	20	14	11
1K4C	C	29	A	H	H	10	12.6	1	4.31	0.117	16	15	15	16
1K4C	C	30	G	H	H	6	46	0	3.75	0.019	1	25	6	20
1K4C	C	31	A	H	H	6	56.9	0	3.58	0.01	2	23	9	16
1K4C	C	32	A	H	H	11	12	0.72	4.9	0.078	17	14	20	11
1K4C	C	33	T	H	H	5	53.6	0.18	4.11	0.078	12	19	9	22
1K4C	C	34	V	H	H	2	61	0.38	3.96	0.019	0	23	6	17
1K4C	C	35	L	H	H	5	60.1	0.45	4.17	0.039	4	23	16	11
1K4C	C	36	L	H	H	12	10.9	0.68	5.51	0.175	22	14	23	13
1K4C	C	37	V	H	H	3	47.9	1.31	4.14	0.049	6	26	5	27
1K4C	C	38	I	H	H	4	54.3	0.53	3.83	0	0	25	7	18
1K4C	C	39	V	H	H	9	16.7	0.6	4.55	0.097	19	19	24	14
1K4C	C	40	L	H	H	10	12.2	1.63	5.36	0.155	23	17	20	20
1K4C	C	41	L	H	H	1	57.1	0.37	3.72	0.01	6	28	6	28
1K4C	C	42	A	H	H	6	42.5	0.72	3.78	0	1	31	11	21
1K4C	C	43	G	H	H	10	5.1	0.98	6.01	0.107	27	19	29	17
1K4C	C	44	S	H	H	9	6.1	1.49	5.89	0.097	19	26	16	29
1K4C	C	46	L	H	H	4	42.9	0.63	4.69	0.01	7	29	17	19
1K4C	C	48	V	H	H	5	1.8	1.59	6.32	0.039	15	24	13	26
1K4C	C	63	P	H	H	1	80.5	0	3.46	0	0	23	0	23
1K4C	C	66	L	H	H	2	39	0.95	4.33	0.039	12	25	5	32
1K4C	C	67	W	H	H	2	47	0.28	3.88	0.019	2	34	12	24
1K4C	C	68	W	H	H	9	2.6	1.89	6.84	0.078	19	25	26	18
1K4C	C	70	V	H	H	7	37	1.32	4.37	0.058	13	30	6	37
1K4C	C	71	E	H	H	6	3.2	0.74	5.7	0.049	6	28	14	20
1K4C	C	72	T	H	H	11	9.8	0.59	5.85	0.107	22	22	30	14
1K4C	C	73	A	H	H	14	2.3	1.01	6.14	0.184	27	13	26	14
1K4C	C	74	T	C	T	9	40.1	0.21	3.85	0.078	5	25	8	22
1K4C	C	75	T	C	T	4	60	0.19	3.81	0.019	13	13	9	17
1K4C	C	76	V	C	#	3	54.4	0.19	3.77	0.019	0	20	9	11
1K4C	C	77	G	C	#	2	66.2	0	3.73	0.01	16	6	10	12
1K4C	C	78	Y	C	#	1	69.8	0.11	3.68	0	0	17	8	9
1K4C	C	79	G	C	S	2	55.3	0	3.56	0	4	16	0	20
1K4C	C	80	D	C	S	2	49.5	0.31	3.9	0	1	20	10	11
1K4C	C	81	L	C	S	6	10.9	0.53	5.2	0.029	20	13	21	12
1K4C	C	82	Y	C	#	1	57.9	0.22	4.13	0.058	18	26	10	34
1K4C	C	83	P	C	#	5	10.8	0.94	4.42	0.068	33	12	27	18
1K4C	C	84	V	C	#	3	40.1	0.54	3.91	0	6	22	12	16
1K4C	C	85	T	C	S	5	22	0.57	4.5	0.01	15	12	18	9
1K4C	C	86	L	H	H	1	65.9	0.64	3.94	0	0	22	0	22
1K4C	C	87	W	H	H	1	67.6	0.19	3.78	0	5	22	12	15
1K4C	C	89	R	H	H	1	54.6	0.13	3.97	0.01	8	23	5	26
1K4C	C	90	C	H	H	3	41.9	0	3.69	0	0	28	5	23
1K4C	C	91	V	H	H	8	15	0.78	4.65	0.039	18	20	26	12
1K4C	C	92	A	H	H	10	2.7	1.9	5.41	0.097	28	18	21	25
1K4C	C	93	V	H	H	3	54	1.31	3.87	0.01	1	33	6	28
1K4C	C	94	V	H	H	5	59.6	0.38	4.09	0.029	4	31	18	17
1K4C	C	95	V	H	H	12	0.4	2.16	6.84	0.175	29	17	30	16
1K4C	C	96	M	H	H	5	43.3	1.15	4.3	0.078	13	21	11	23
1K4C	C	97	V	H	H	4	56.9	0.38	3.96	0.029	1	28	6	23
1K4C	C	98	A	H	H	11	18.9	0.25	4.67	0.107	15	22	24	13
1K4C	C	100	I	H	H	4	58.5	0.34	3.94	0.068	5	26	9	22
1K4C	C	101	T	H	H	5	58.1	0.38	3.66	0.068	2	29	14	17
1K4C	C	102	S	H	H	13	10.6	0.24	5.46	0.272	19	18	22	15
1K4C	C	103	F	H	H	10	51.4	0.12	3.96	0.204	6	27	10	23
1K4C	C	104	G	H	H	10	48.1	0	3.39	0.087	4	23	8	19
1K4C	C	105	L	H	H	7	31.5	0.15	4.2	0.146	13	16	19	10
1K4C	C	106	V	H	H	10	37.5	1.05	4.77	0.165	12	16	10	18
1K4C	C	107	T	H	H	7	62.2	0.18	3.79	0.126	0	23	6	17
1K4C	C	108	A	H	H	7	52.5	0	3.69	0.049	1	23	13	11
1K4C	C	109	A	H	H	12	1.2	0.79	5.6	0.146	13	15	18	10
1K4C	C	110	L	H	H	6	39.9	1.13	4.45	0.087	1	23	6	18
1K4C	C	111	A	H	H	7	45.7	0	3.72	0.049	1	19	6	14
1K4C	C	112	T	H	H	5	46.4	0.18	4.01	0.049	5	18	13	10
1K4C	C	113	W	H	H	1	53.1	0.5	4.07	0.068	8	15	12	11
1K4C	C	114	F	H	H	4	61.4	0.13	3.79	0.039	2	16	5	13
1K4C	C	115	V	H	H	4	58.4	0.51	3.85	0.01	1	17	7	11
1K4C	C	116	G	H	H	6	41.6	0	3.95	0.049	5	15	10	10
1K4C	C	117	R	H	H	5	21.1	0	3.98	0.01	0	15	6	9
1K4C	C	118	E	H	H	3	32.8	0.44	4.13	0.01	0	14	6	8
1K4C	C	119	Q	H	H	1	42.1	1.02	4.33	0.01	2	11	7	6
1K4C	C	120	E	H	H	1	73.3	0.16	3.62	0.01	1	11	6	6
1K4C	C	121	R	H	H	1	81.4	0	3.34	0	1	10	6	5
1K4C	C	122	R	C	T	1	72.8	0.12	3.49	0	0	10	7	3
1K4C	C	123	G	C	T	1	89.2	0	3.38	0	0	9	0	9
1K4C	C	124	H	C	#	1	57.6	0	3.37	0	0	0	6	3
1NCA	N	81	I	C	#	4	72.7	0	3.61	0	0	0	15	3
1NCA	N	82	R	C	#	1	90.3	0	3.47	0	0	16	0	16
1NCA	N	83	D	C	S	1	64.9	0.32	3.86	0	0	19	2	17
1NCA	N	84	F	C	#	4	23.2	1.13	4.49	0.005	15	11	13	13
1NCA	N	85	N	C	#	10	18	0.79	5.16	0.013	22	17	25	14
1NCA	N	86	N	C	#	2	44.1	0.49	4.23	0.008	8	26	3	31
1NCA	N	87	L	C	#	8	1.4	1.54	6.7	0.026	27	13	26	14
1NCA	N	88	T	C	#	2	71.8	0.2	3.63	0	3	24	8	19
1NCA	N	89	K	C	#	6	24.4	0.29	4.2	0.003	12	15	14	13
1NCA	N	90	G	C	#	7	27.2	0.31	4.31	0.01	10	21	8	23
1NCA	N	91	L	E	B	8	10.9	1.14	5.62	0.031	28	13	25	16
1NCA	N	92	C	C	#	10	12.9	0.45	4.44	0.018	16	21	20	17
1NCA	N	93	T	C	#	4	51.1	0.18	4.18	0.005	6	25	4	27
1NCA	N	94	I	C	#	9	0.4	2.43	6.94	0.034	29	13	30	12
1NCA	N	95	N	C	S	4	18.5	0.92	4.9	0.008	7	29	7	29
1NCA	N	96	S	E	E	7	2.3	1.83	6.51	0.018	15	24	10	29
1NCA	N	97	W	E	E	9	1.3	3.61	9.17	0.031	33	11	29	15
1NCA	N	98	H	E	E	7	26.3	0.5	4.34	0.016	7	25	8	24
1NCA	N	99	I	E	E	4	42.4	0.18	4.14	0.021	18	15	12	21
1NCA	N	100	Y	E	E	9	33.2	0.66	4.36	0.028	19	18	28	9
1NCA	N	101	G	E	E	13	4	0.64	4.83	0.044	21	21	28	14
1NCA	N	102	K	E	E	10	19.3	0.46	4.29	0.044	16	26	12	30
1NCA	N	103	D	C	#	10	3.3	1.44	6.96	0.049	28	19	37	10
1NCA	N	104	N	C	#	6	32.6	0.33	4.71	0.026	10	31	9	32
1NCA	N	105	A	H	H	13	1.5	1.29	7.87	0.052	28	23	34	17
1NCA	N	106	V	H	H	12	0.3	0.92	8.8	0.044	26	22	26	22
1NCA	N	107	R	H	H	2	60.8	0	4.12	0.01	9	29	10	28
1NCA	N	108	I	H	H	5	40.4	0.51	3.94	0.003	7	27	17	17
1NCA	N	109	G	C	T	10	0.5	1.44	6.48	0.016	24	14	29	9
1NCA	N	110	E	C	T	3	31.8	0.56	4.51	0.005	19	17	16	20
1NCA	N	111	D	C	T	1	96.4	0	3.66	0	2	21	1	22
1NCA	N	112	S	C	S	4	43.2	0.42	3.87	0	8	16	14	10
1NCA	N	113	D	C	#	3	41.4	0.45	4.32	0.003	10	20	7	23
1NCA	N	114	V	C	#	10	1.4	1.14	7.06	0.026	23	19	24	18
1NCA	N	115	L	E	E	11	13.2	1.27	6.23	0.049	22	32	25	29
1NCA	N	116	V	E	E	14	0.1	2.19	8.55	0.083	27	32	25	34
1NCA	N	117	T	E	E	19	3	1.44	10.62	0.14	32	32	33	31
1NCA	N	118	R	E	E	18	13.4	0.94	7.65	0.171	25	37	26	36
1NCA	N	119	E	E	E	20	8.4	0.6	8.97	0.246	27	34	29	32
1NCA	N	120	P	E	E	25	0.6	1.23	12.68	0.262	35	27	32	30
1NCA	N	121	Y	E	E	24	0.7	1.76	13.52	0.303	32	32	28	36
1NCA	N	122	V	E	E	21	0.4	2.51	10.97	0.202	29	33	31	31
1NCA	N	123	S	E	E	19	0.6	1.21	10.17	0.15	31	25	30	26
1NCA	N	124	C	E	E	17	2	0.45	7.82	0.07	19	28	20	27
1NCA	N	125	D	C	#	11	18.9	0.63	5.51	0.031	23	15	17	21
1NCA	N	126	P	C	S	7	26.9	0.75	4.6	0.01	13	12	13	12
1NCA	N	127	D	C	S	3	88.3	0.17	3.73	0	2	20	7	15
1NCA	N	128	E	C	#	5	43	0	3.85	0.005	6	19	8	17
1NCA	N	129	C	E	E	12	13.1	0.45	4.47	0.039	18	16	18	16
1NCA	N	130	R	E	E	8	8.5	0.85	5.71	0.062	19	26	21	24
1NCA	N	132	Y	E	E	18	0.3	3.07	10.7	0.176	30	37	30	37
1NCA	N	133	A	E	E	22	0.2	1.02	11.03	0.21	32	32	34	30
1NCA	N	134	L	E	E	20	0.7	1.32	9.78	0.179	31	31	28	34
1NCA	N	135	S	E	E	15	4.8	1.6	5.95	0.106	27	29	26	30
1NCA	N	136	Q	E	E	12	8.3	0.73	5.78	0.054	20	27	26	21
1NCA	N	137	G	E	E	6	64.1	0	3.67	0.013	15	30	17	28
1NCA	N	138	T	E	E	8	9.8	0.7	4.61	0.008	14	24	19	19
1NCA	N	139	T	E	E	8	21.2	0.71	4.64	0.021	15	26	15	26
1NCA	N	140	I	C	S	11	1.9	0.52	7.56	0.036	33	15	29	19
1NCA	N	141	R	C	S	4	47	0	3.94	0.008	12	25	13	24
1NCA	N	142	G	C	S	6	34.8	0	4	0	9	19	12	16
1NCA	N	143	K	H	G	1	94.3	0	3.55	0	4	17	0	21
1NCA	N	144	H	H	G	1	83.8	0.26	3.82	0.003	8	20	13	15
1NCA	N	145	S	H	G	9	7.1	1.61	5.54	0.01	32	7	24	15
1NCA	N	146	N	C	T	2	61.8	0.15	4.06	0	7	22	2	27
1NCA	N	147	G	C	T	7	35.3	0.36	4.08	0	5	27	8	24
1NCA	N	148	T	C	T	11	8.3	0.92	5.9	0.036	27	13	29	11
1NCA	N	149	I	C	T	8	43.1	0.34	4.49	0.034	14	21	10	25
1NCA	N	150	H	C	#	4	65.1	0.14	3.97	0.031	7	23	12	18
1NCA	N	151	D	C	S	14	51.5	0.15	4.66	0.078	16	22	10	28
1NCA	N	152	R	C	#	10	34.7	0.25	4.44	0.049	21	15	16	20
1NCA	N	153	S	C	#	9	30.5	0.22	4.38	0.018	7	25	16	16
1NCA	N	154	Q	C	T	2	79.8	0.29	3.79	0	11	16	5	22
1NCA	N	155	Y	C	T	1	70.3	0.12	3.78	0.003	9	25	12	22
1NCA	N	156	R	C	#	12	1.7	1.25	6.79	0.049	26	15	23	18
1NCA	N	157	A	E	E	13	10.5	1.3	5.21	0.067	14	32	15	31
1NCA	N	159	I	E	E	14	2.1	2.64	6.83	0.085	22	29	23	28
1NCA	N	161	W	E	E	13	0.7	2.28	8.13	0.034	18	22	24	16
1NCA	N	162	P	E	E	6	39	0.72	4.07	0.013	3	30	3	30
1NCA	N	163	L	C	T	6	34.5	0.53	4.19	0.028	20	19	15	24
1NCA	N	164	S	C	T	6	38	0.64	4.05	0.016	16	21	7	30
1NCA	N	165	S	C	S	4	26.5	0.88	4.31	0.005	9	28	19	18
1NCA	N	166	P	C	#	8	16.5	1.57	5.18	0.031	25	21	21	25
1NCA	N	167	P	C	#	14	2	1.64	8.35	0.052	30	21	30	21
1NCA	N	168	T	C	#	6	15.1	1.28	5.21	0.016	18	23	9	32
1NCA	N	169	V	C	#	1	100	0.22	3.73	0.003	0	0	10	21
1NCA	N	170	N	C	#	5	39.3	0.33	3.77	0.003	0	0	14	8
1NCA	N	171	S	C	#	7	25	0.7	4.66	0.01	29	5	26	8
1NCA	N	172	R	E	E	6	38.1	0.58	4.02	0.008	5	23	11	17
1NCA	N	173	V	E	E	8	44	0.38	3.89	0.016	17	21	12	26
1NCA	N	174	E	E	E	12	6.7	0.33	6.37	0.031	22	20	30	12
1NCA	N	175	C	E	E	12	2.9	1.11	5.41	0.028	21	22	25	18
1NCA	N	176	I	E	E	6	60.8	0.34	3.91	0.016	6	34	6	34
1NCA	N	177	G	C	S	14	2.6	0.67	6.48	0.065	19	28	25	22
1NCA	N	178	W	C	S	12	7.8	1.1	7.47	0.104	19	31	19	31
1NCA	N	179	S	E	E	20	2.2	1.8	10.34	0.161	23	36	24	35
1NCA	N	180	S	E	E	22	0.1	2.17	12.06	0.192	32	25	31	26
1NCA	N	183	C	E	E	19	2.4	1.13	10.72	0.135	32	30	32	30
1NCA	N	184	H	E	E	12	11.2	0.54	6.97	0.073	21	34	20	35
1NCA	N	185	D	C	#	12	1.2	1	7.93	0.047	25	20	24	21
1NCA	N	187	K	C	S	2	46	0.16	4.15	0.005	4	25	12	17
1NCA	N	188	T	C	S	9	22.2	0.7	4.65	0.013	8	27	9	26
1NCA	N	189	R	E	E	13	11	0.71	6.92	0.041	21	27	21	27
1NCA	N	190	M	E	E	15	1.6	1.24	10.16	0.067	27	22	27	22
1NCA	N	191	S	E	E	15	4.6	1.57	10.12	0.091	30	30	27	33
1NCA	N	193	C	E	E	15	0.6	0.96	7.21	0.098	21	38	24	35
1NCA	N	195	S	E	E	9	35.2	0.64	4.52	0.034	18	22	15	25
1NCA	N	196	G	C	S	7	36.5	0	4.11	0.005	7	26	21	12
1NCA	N	197	P	C	#	3	59.7	0.51	3.9	0	0	26	4	22
1NCA	N	198	N	C	T	5	42.5	0.34	3.73	0.003	16	14	7	23
1NCA	N	199	N	C	T	1	58.4	0.81	4.01	0	6	16	0	22
1NCA	N	200	N	C	S	1	52.9	0.64	4.25	0	3	20	2	21
1NCA	N	202	S	E	E	6	33.9	0.24	4.46	0.016	7	31	11	27
1NCA	N	203	A	E	E	11	0.1	1.66	5.89	0.047	31	20	29	22
1NCA	N	204	V	E	E	8	27.2	1.43	4.8	0.018	11	33	13	31
1NCA	N	206	W	E	E	5	25.3	0.67	5.55	0.018	13	26	19	20
1NCA	N	207	Y	E	E	8	12.6	0.85	5.06	0.016	19	16	15	20
1NCA	N	208	N	C	T	5	43.9	0.18	4.14	0.005	8	20	9	19
1NCA	N	209	R	C	T	5	60.3	0	3.85	0.003	11	18	5	24
1NCA	N	210	R	E	E	1	67.8	0.47	3.65	0	0	23	6	17
1NCA	N	211	P	E	E	2	59.4	0.42	3.67	0	13	12	9	16
1NCA	N	212	V	E	E	3	41.4	0.58	3.94	0	9	15	15	9
1NCA	N	213	T	E	E	5	16.8	0.93	4.93	0	10	18	14	14
1NCA	N	214	E	E	E	1	64.6	0.16	3.9	0.005	19	13	16	16
1NCA	N	215	I	E	E	8	10.4	0.51	4.66	0.005	20	18	27	11
1NCA	N	216	N	E	E	3	59	0	3.7	0	4	24	2	26
1NCA	N	217	T	C	#	4	10.3	2.18	5.05	0.008	24	8	19	13
1NCA	N	218	W	C	S	2	19.1	1.18	5.13	0	6	22	13	15
1NCA	N	219	A	C	S	4	30.4	0.26	3.7	0	12	16	17	11
1NCA	N	220	R	C	S	1	57.1	0.26	3.7	0	12	16	1	27
1NCA	N	221	N	C	S	4	40.2	0.62	4.16	0.008	8	23	10	21
1NCA	N	222	I	C	#	10	20.3	0.63	5.3	0.034	14	25	11	28
1NCA	N	224	R	E	E	13	13.7	0.59	7.56	0.104	23	34	24	33
1NCA	N	225	T	E	E	21	3.3	1.1	11.44	0.176	30	24	30	24
1NCA	N	226	Q	C	#	22	0.6	0.73	13.06	0.277	36	25	32	29
1NCA	N	227	E	C	S	23	6.5	0.86	10.35	0.319	27	35	30	32
1NCA	N	228	S	C	S	27	0.1	1.47	14.15	0.342	32	31	29	34
1NCA	N	229	E	C	#	22	3.8	0.91	13.9	0.251	28	34	27	35
1NCA	N	230	C	C	#	21	0.8	1.18	14.26	0.207	33	30	32	31
1NCA	N	231	V	C	#	18	3	1.07	12.91	0.158	28	33	25	36
1NCA	N	232	C	C	#	15	4.6	0.75	10.54	0.091	31	25	26	30
1NCA	N	233	H	E	B	5	10.4	1.11	5.81	0.034	19	22	21	20
1NCA	N	234	N	C	T	2	57	0.62	4.32	0.005	5	31	11	25
1NCA	N	236	V	E	E	7	9.5	2.34	7.01	0.034	16	29	22	23
1NCA	N	237	C	E	E	14	1.8	2.3	10.69	0.088	30	30	28	32
1NCA	N	238	P	E	E	15	2.5	0.97	12.09	0.098	28	33	28	33
1NCA	N	240	V	E	E	18	2.4	0.56	12.02	0.155	34	30	33	31
1NCA	N	241	F	E	E	15	0.5	1.06	9.88	0.119	33	26	29	30
1NCA	N	242	T	E	E	14	3.1	1.14	9.3	0.078	25	28	24	29
1NCA	N	244	G	E	E	8	9.5	0.67	4.96	0.016	8	23	15	16
1NCA	N	245	S	C	#	3	32.5	0.6	4.18	0.008	4	27	7	24
1NCA	N	246	A	C	S	8	35.4	1.36	4.17	0.028	21	14	14	21
1NCA	N	247	T	C	S	1	58	0.71	3.65	0	6	20	3	23
1NCA	N	248	G	C	S	4	8.1	1.33	4.61	0	3	24	8	19
1NCA	N	249	P	C	#	1	74.1	0.21	3.59	0	5	22	0	27
1NCA	N	250	A	E	E	6	28.2	0	4.62	0.008	26	10	29	7
1NCA	N	251	E	E	E	1	44.4	0.4	4.39	0.01	9	26	12	23
1NCA	N	252	T	E	E	9	7.3	0.59	5.81	0.052	33	16	28	21
1NCA	N	253	R	E	E	3	17.4	1.79	5.98	0.039	15	30	14	31
1NCA	N	255	Y	E	E	8	2.8	2.67	7.35	0.041	23	25	24	24
1NCA	N	258	K	E	E	1	31.9	0.46	4.87	0.013	15	27	11	31
1NCA	N	259	E	C	T	2	48.9	0.47	4.27	0.005	14	25	4	35
1NCA	N	260	G	C	T	9	0.1	1.82	5.88	0.018	25	16	20	21
1NCA	N	261	K	E	E	1	70.7	0.83	4.39	0	2	30	4	28
1NCA	N	262	I	E	E	3	37.5	0.18	4	0.005	18	13	15	16
1NCA	N	263	L	E	E	1	42.7	0.35	3.94	0	9	15	17	7
1NCA	N	264	K	E	E	1	36.7	0.55	4.24	0	4	23	12	15
1NCA	N	265	W	E	E	1	42.4	0.47	4.08	0.005	19	13	15	17
1NCA	N	266	E	E	E	3	17.2	0.76	4.47	0	13	17	14	16
1NCA	N	267	P	E	E	1	61.8	0.6	3.93	0	8	26	7	27
1NCA	N	268	L	C	#	3	25.4	0.68	4.75	0.013	29	9	23	15
1NCA	N	269	A	C	#	2	48	0.51	4.01	0	6	24	11	19
1NCA	N	270	G	C	S	2	60	0	3.56	0	13	15	25	3
1NCA	N	271	T	C	S	1	38.2	0.57	4.31	0	7	24	12	19
1NCA	N	272	A	C	#	7	8.3	1.54	5.48	0.026	31	15	30	16
1NCA	N	273	K	C	#	1	41.9	0.47	4.38	0.01	13	34	21	26
1NCA	N	274	H	C	#	11	1.9	1.36	7.64	0.057	18	33	21	30
1NCA	N	275	I	C	#	15	1	1.75	9.35	0.124	29	32	29	32
1NCA	N	276	E	C	#	16	7.2	0.72	7.87	0.155	27	35	27	35
1NCA	N	277	E	C	S	22	15.9	0.7	8.39	0.256	22	31	23	30
1NCA	N	278	C	C	#	21	1.2	1.13	12.8	0.295	33	28	31	30
1NCA	N	279	S	E	E	24	1.3	2.21	14.3	0.36	27	34	31	30
1NCA	N	280	C	E	E	22	1.7	0.45	14.05	0.267	36	24	32	28
1NCA	N	281	Y	E	E	17	2	0.91	10.92	0.184	28	34	25	37
1NCA	N	283	E	E	E	10	8.1	1.74	6.35	0.041	16	22	15	23
1NCA	N	284	R	C	T	1	65.4	0.13	3.51	0	8	21	7	22
1NCA	N	285	A	C	T	4	35.9	0.57	3.86	0.005	17	16	6	27
1NCA	N	286	E	E	E	5	33.6	0.46	4.59	0.021	13	26	12	27
1NCA	N	287	I	E	E	15	1	2.28	8.87	0.093	27	25	27	25
1NCA	N	288	T	E	E	16	1.8	1.88	9.09	0.145	22	33	24	31
1NCA	N	289	C	E	E	19	0.5	1.84	11.36	0.223	32	27	34	25
1NCA	N	290	T	E	E	20	0.6	0.92	13.45	0.231	28	36	32	32
1NCA	N	292	R	C	#	17	10.7	1.83	7.78	0.184	30	33	28	35
1NCA	N	293	D	C	#	11	0.3	1.88	9.27	0.098	29	27	29	27
1NCA	N	294	N	C	S	11	8.7	0.81	5.49	0.062	16	29	15	30
1NCA	N	295	W	C	S	1	25.3	0.84	4.86	0.023	10	30	16	24
1NCA	N	296	Q	C	S	1	36.5	0.15	4.71	0.013	9	32	11	30
1NCA	N	297	G	C	#	11	4.7	0.69	8.7	0.052	34	21	31	24
1NCA	N	299	N	C	S	10	2.1	0.78	10	0.085	28	39	31	36
1NCA	N	300	R	C	#	16	1.8	1.58	12.6	0.137	31	34	33	32
1NCA	N	302	V	E	E	14	0.9	1.11	8.72	0.127	29	28	24	33
1NCA	N	304	R	E	E	6	35.8	0.26	4.48	0.062	15	32	14	33
1NCA	N	305	I	E	E	11	1.3	1.39	7.06	0.044	31	16	31	16
1NCA	N	306	D	E	E	2	37	0.49	4.6	0.008	5	33	6	32
1NCA	N	307	P	C	T	6	1.2	1.79	6.57	0.016	32	13	28	17
1NCA	N	308	V	C	T	1	67.1	0.37	3.88	0.003	10	21	9	22
1NCA	N	309	A	C	T	1	54.3	0.29	3.66	0	0	24	7	17
1NCA	N	310	M	C	T	2	24.9	1.21	4.62	0.005	23	13	16	20
1NCA	N	311	T	E	E	1	48.1	0.57	4.16	0.003	5	27	3	29
1NCA	N	312	H	E	E	4	10.1	0.63	4.63	0.013	29	8	29	8
1NCA	N	313	T	E	E	2	65.4	0.21	4.27	0.008	3	31	6	28
1NCA	N	314	S	E	E	7	4.7	0.88	5.41	0.036	28	16	28	16
1NCA	N	315	Q	E	E	6	32.2	0.72	5.27	0.028	12	30	18	24
1NCA	N	317	I	C	#	12	2.1	0.85	9.81	0.073	33	26	33	26
1NCA	N	318	C	C	#	7	1.9	2.18	6.52	0.028	14	31	14	31
1NCA	N	319	S	C	#	10	1.3	2.24	8.88	0.036	24	27	29	22
1NCA	N	321	V	C	S	9	3.4	1.16	7.19	0.039	22	30	26	26
1NCA	N	322	L	C	#	9	0.7	1.36	7.78	0.06	34	28	28	34
1NCA	N	323	T	C	#	16	3.9	0.74	10.69	0.114	33	35	34	34
1NCA	N	324	D	C	S	16	0.3	1.71	10.08	0.122	35	27	31	31
1NCA	N	325	N	C	S	13	1	1.58	7.22	0.08	21	27	22	26
1NCA	N	330	D	C	#	4	42.1	0.18	3.9	0.008	24	11	17	18
1NCA	N	331	P	C	#	4	19.3	0.73	4.32	0	8	16	17	7
1NCA	N	332	T	C	S	1	69.3	0.38	3.8	0	4	17	0	21
1NCA	N	333	V	C	S	1	44.7	0.38	4.01	0	5	22	2	25
1NCA	N	335	G	C	#	4	9.6	0.67	4.96	0.01	30	9	29	10
1NCA	N	336	K	C	#	1	42.5	0.4	3.99	0.003	12	26	18	20
1NCA	N	337	C	C	S	4	24.2	0.84	4.49	0.005	19	17	9	27
1NCA	N	338	N	C	S	1	56.3	0.34	3.93	0	8	27	3	32
1NCA	N	339	D	C	S	1	45.5	1.16	4.34	0	1	34	7	28
1NCA	N	340	P	C	#	5	10.6	0.6	4.64	0.016	28	18	22	24
1NCA	N	341	Y	C	#	2	18.5	0.98	5.07	0.01	27	19	28	18
1NCA	N	342	P	C	S	1	56.9	0.21	3.71	0	3	32	4	31
1NCA	N	346	N	C	S	2	46.4	0.34	4.06	0.005	11	19	4	26
1NCA	N	348	G	C	#	15	0.2	1.32	5.47	0.101	36	12	30	18
1NCA	N	349	V	C	#	20	2.9	1.77	7.75	0.181	24	32	31	25
1NCA	N	350	K	C	#	24	0.5	1.62	9.87	0.277	21	37	27	31
1NCA	N	351	G	C	#	25	6.1	1.26	12.76	0.288	29	35	33	31
1NCA	N	352	F	C	#	21	1.5	1.83	15.02	0.28	31	32	30	33
1NCA	N	353	S	E	E	19	2.5	0.69	13.08	0.194	34	31	36	29
1NCA	N	355	L	C	#	13	4.9	0.97	7.58	0.088	29	24	28	25
1NCA	N	356	D	C	#	7	29.4	0.17	4.29	0.026	18	23	21	20
1NCA	N	357	G	H	G	5	43.4	0.87	4.16	0	9	17	4	22
1NCA	N	358	V	H	G	1	60.3	0.38	3.79	0	8	21	2	27
1NCA	N	359	N	H	G	7	16.4	0.49	4.82	0.01	13	22	14	21
1NCA	N	360	T	C	#	11	1.3	2.41	7.99	0.062	22	20	20	22
1NCA	N	362	L	E	E	15	0.5	0.85	11.01	0.135	32	31	26	37
1NCA	N	363	G	E	E	19	4.8	0.95	10.93	0.176	34	29	32	31
1NCA	N	364	R	E	E	10	11.3	0.84	6.74	0.145	31	31	27	35
1NCA	N	365	T	C	#	14	2.4	1.49	8.16	0.104	28	25	27	26
1NCA	N	371	R	C	S	14	27.7	0.24	5.43	0.083	23	22	21	24
1NCA	N	374	Y	E	E	14	1.9	2.47	10.21	0.104	35	21	33	23
1NCA	N	375	E	E	E	8	17.6	1.23	5.82	0.07	20	33	17	36
1NCA	N	377	L	E	E	9	11.2	2.15	5.85	0.052	18	23	18	23
1NCA	N	378	K	E	E	3	20.2	1.99	5.52	0.039	15	24	15	24
1NCA	N	380	P	C	T	4	20.9	0.59	4.64	0.005	9	26	5	30
1NCA	N	381	N	C	T	1	42.8	0.68	4.59	0.008	5	27	6	26
1NCA	N	383	L	C	T	9	10.9	1.02	5.66	0.028	23	25	18	30
1NCA	N	384	T	C	T	2	65.5	0.21	3.89	0.003	3	30	7	26
1NCA	N	385	D	C	#	3	39.8	0.61	3.95	0	11	20	15	16
1NCA	N	386	D	C	T	2	34.1	0.85	4.46	0	18	13	11	20
1NCA	N	387	K	C	T	1	56.1	0.43	3.76	0	3	22	0	25
1NCA	N	388	S	C	#	6	4.5	1.46	5.16	0.005	23	14	29	8
1NCA	N	389	K	C	#	3	44.4	0.3	3.79	0.005	7	26	5	28
1NCA	N	390	P	C	#	2	43.6	0.42	4.02	0.01	21	12	16	17
1NCA	N	391	T	C	S	1	70.3	0.39	3.69	0	5	19	12	12
1NCA	N	392	Q	E	E	4	32.5	0	3.56	0.003	9	19	15	13
1NCA	N	394	G	E	E	6	40.5	0	3.75	0.016	21	13	13	21
1NCA	N	395	Q	E	E	9	4.9	0.3	5.58	0.021	19	20	23	16
1NCA	N	396	T	E	E	5	26.4	0.58	4.8	0.023	12	28	16	24
1NCA	N	397	I	E	E	12	0.1	2.29	8.38	0.052	28	23	35	16
1NCA	N	404	S	C	#	17	0.5	2.18	9.56	0.13	29	25	33	21
1NCA	N	405	G	C	#	21	1.4	1.46	9.23	0.189	23	35	26	32
1NCA	N	406	Y	C	#	21	8.2	1.79	7.97	0.28	22	35	26	31
1NCA	N	407	S	E	E	24	1.4	2.26	12.87	0.342	32	30	30	32
1NCA	N	409	S	E	E	24	1.2	0.86	14.26	0.275	28	34	30	32
1NCA	N	410	F	E	E	19	0.5	1.29	9.98	0.199	26	30	28	28
1NCA	N	411	M	C	#	17	0.3	1.27	9.57	0.124	23	30	27	26
1NCA	N	412	D	C	#	8	75.9	0.79	6.34	0.057	0	0	17	31
1NCA	N	413	A	C	#	8	40	0.27	4.12	0.01	0	0	18	11
1NCA	N	414	E	C	#	1	100	0	3.43	0	3	12	1	14
1NCA	N	415	G	C	S	5	53.6	0	3.5	0	1	15	11	5
1NCA	N	416	E	C	S	1	93.8	0	3.57	0	0	18	3	15
1NCA	N	417	C	C	S	7	34.7	0.45	4.4	0.005	12	14	13	13
1NCA	N	418	Y	E	B	11	2.6	1.04	6.67	0.034	20	15	22	13
1NCA	N	419	R	C	#	6	51.5	0.24	5.01	0.049	18	23	17	24
1NCA	N	421	C	E	E	17	2.8	2.69	9.52	0.127	24	30	23	31
1NCA	N	422	F	E	E	18	0.4	2.81	12.44	0.205	25	31	27	29
1NCA	N	423	Y	E	E	23	0.5	2.41	13.51	0.244	33	33	35	31
1NCA	N	427	I	E	E	18	13.8	0.68	8.18	0.124	24	30	24	30
1NCA	N	428	R	E	E	10	11.2	0.37	7.47	0.073	21	30	27	24
1NCA	N	429	G	E	E	13	5.3	0.67	7.47	0.039	23	23	24	22
1NCA	N	430	R	C	T	3	25.3	0.6	4.84	0.021	16	13	15	14
1NCA	N	433	E	C	T	8	16.3	0.96	4.52	0.008	17	11	20	8
1NCA	N	434	D	C	T	1	57.3	0.65	3.88	0	10	13	2	21
1NCA	N	435	K	C	T	1	64.9	0	3.59	0	4	15	8	11
1NCA	N	436	V	C	S	7	4.6	0.91	5.34	0.005	21	12	27	6
1NCA	N	437	W	C	S	1	57.7	0.19	4.1	0.005	5	25	10	20
1NCA	N	438	W	C	#	11	5.4	1.79	7.15	0.031	26	16	26	16
1NCA	N	439	T	E	E	15	4.4	1.44	7.97	0.062	19	31	19	31
1NCA	N	440	S	E	E	18	1.4	2.08	11.15	0.091	35	26	33	28
1NCA	N	441	N	E	E	20	3	1.51	11.82	0.14	28	32	27	33
1NCA	N	442	S	E	E	17	0.2	1.57	10.37	0.135	26	31	26	31
1NCA	N	443	I	E	E	17	0.9	2.05	10.08	0.153	32	27	30	29
1NCA	N	444	V	E	E	15	0.5	0.76	8.86	0.127	23	33	27	29
1NCA	N	445	S	E	E	15	0.2	1.08	8.41	0.127	30	26	27	29
1NCA	N	446	M	E	E	12	2.7	1.26	8.5	0.08	24	26	28	22
1NCA	N	447	C	E	E	13	3.2	1.58	6.78	0.062	19	27	16	30
1NCA	N	448	S	E	E	11	1.3	0.88	7.09	0.044	27	17	24	20
1NCA	N	449	S	E	E	6	9.8	0.42	5.38	0.013	10	18	12	16
1NCA	N	450	T	C	S	3	54.5	0.2	4.04	0.003	9	13	7	15
1NCA	N	451	E	C	S	1	65.7	0.54	4	0	0	16	7	9
1NCA	N	452	F	C	#	1	70.4	0.13	3.61	0	7	12	4	15
1NCA	N	453	L	C	#	3	41.5	0.35	3.65	0.003	10	12	17	5
1NCA	N	454	G	C	#	1	97.1	0	3.19	0	0	20	1	19
1NCA	N	455	Q	C	#	1	56.8	0	3.77	0.003	22	5	16	11
1NCA	N	456	W	C	#	1	68.5	0	3.76	0.003	0	25	7	18
1NCA	N	457	D	C	#	3	23.7	0.34	4.22	0.01	17	17	17	17
1NCA	N	458	W	C	#	5	18.1	0.95	5.13	0.018	18	20	23	15
1NCA	N	459	P	C	#	7	39.4	0.61	4.29	0.031	14	26	6	34
1NCA	N	460	D	C	#	11	5.7	0.78	6.63	0.057	30	14	25	19
1NCA	N	461	G	C	#	6	34.9	0	4.32	0.016	6	28	16	18
1NCA	N	462	A	C	#	8	9.1	0.5	5.46	0.013	23	10	26	7
1NCA	N	463	K	C	#	2	60.5	0.4	4.05	0.005	2	25	4	23
1NCA	N	464	I	H	G	6	12.6	0.63	4.74	0.01	22	10	17	15
1NCA	N	465	E	H	G	1	69.3	0.3	3.61	0	1	16	0	17
1NCA	N	466	Y	H	G	1	67.8	0.12	3.8	0	6	13	11	8
1NCA	N	467	F	H	G	5	12.8	0.63	6.08	0.005	23	6	25	4
1NCA	N	468	L	C	#	1	72.8	0.32	3.66	0	0	0	10	9
1CZ8	V	14	V	C	#	1	100	0	3.22	0	0	0	3	3
1CZ8	V	15	V	C	#	4	53.1	0.18	3.79	0.021	6	4	8	2
1CZ8	V	16	K	C	#	1	70.1	0.4	3.7	0	0	10	3	7
1CZ8	V	18	M	H	H	1	65.2	0.15	4.04	0	0	11	0	11
1CZ8	V	19	D	H	H	2	44.1	0.67	4.43	0	1	10	3	8
1CZ8	V	20	V	H	H	6	47.6	0.38	4.29	0.043	3	13	5	11
1CZ8	V	21	Y	H	H	3	43.3	0.1	4.08	0.043	5	11	4	12
1CZ8	V	22	Q	H	H	2	64.5	0.16	3.84	0.011	1	18	4	15
1CZ8	V	23	R	H	H	6	69.2	0.12	3.68	0.064	4	17	6	15
1CZ8	V	24	S	H	H	9	38.2	0.43	4.03	0.085	6	18	10	14
1CZ8	V	25	Y	E	B	4	38.6	0.22	4.26	0.106	11	17	10	18
1CZ8	V	26	C	C	S	10	7.2	1.29	5.27	0.138	16	16	15	17
1CZ8	V	27	H	E	E	11	30.8	0.68	4.33	0.117	10	24	6	28
1CZ8	V	28	P	E	E	9	29.4	0.6	4.11	0.138	17	16	14	19
1CZ8	V	29	I	E	E	11	48.7	0.82	4.2	0.117	10	19	12	17
1CZ8	V	30	E	E	E	5	61.3	0.3	3.69	0.106	6	20	3	23
1CZ8	V	31	T	E	E	13	40	0.93	4.46	0.16	12	11	18	5
1CZ8	V	32	L	E	E	7	70.1	0.34	3.65	0.106	5	18	3	20
1CZ8	V	33	V	E	E	13	6.4	0.94	5.12	0.223	19	11	21	9
1CZ8	V	34	D	E	E	5	44.6	0.49	4.13	0.085	6	20	7	19
1CZ8	V	36	F	H	H	2	46.1	0.37	4.22	0.085	12	15	11	16
1CZ8	V	37	Q	H	H	7	63.5	0.3	3.86	0.053	0	21	9	12
1CZ8	V	38	E	H	H	8	29.4	0.16	4.27	0.096	11	13	17	7
1CZ8	V	39	Y	C	S	4	35.8	0.44	4.08	0.032	12	11	17	6
1CZ8	V	40	P	C	T	3	62.8	0.21	3.81	0.011	3	12	0	15
1CZ8	V	41	D	C	T	1	84.3	0.17	3.57	0	0	12	0	12
1CZ8	V	42	E	C	#	5	14.9	0.92	4.68	0.011	16	5	17	4
1CZ8	V	43	I	C	T	1	68.5	0.18	3.86	0	4	14	1	17
1CZ8	V	44	E	C	T	2	53.3	0.15	3.79	0	5	14	6	13
1CZ8	V	46	I	E	E	3	45.8	0.8	4.3	0.021	2	26	9	19
1CZ8	V	47	F	E	E	6	5.7	1.16	5.63	0.096	24	9	20	13
1CZ8	V	49	P	C	S	6	54.5	0.51	3.88	0.021	8	18	11	15
1CZ8	V	50	S	C	S	5	56.4	0.21	3.97	0.043	13	15	6	22
1CZ8	V	51	C	E	E	8	37.6	0.84	4.38	0.117	10	17	7	20
1CZ8	V	52	V	E	E	12	1.5	1.35	5.79	0.17	20	13	23	10
1CZ8	V	53	P	E	E	8	41.2	0.61	4.26	0.106	2	28	2	28
1CZ8	V	55	M	E	E	5	43.8	0.84	4.81	0.16	14	19	17	16
1CZ8	V	56	R	E	E	13	16.5	0.93	4.69	0.298	11	23	10	24
1CZ8	V	57	C	E	E	11	22.5	0.55	4.14	0.234	18	18	18	18
1CZ8	V	58	G	E	E	14	23.4	0.64	3.83	0.191	9	23	12	20
1CZ8	V	59	G	C	S	10	59.6	0	3.46	0.128	9	21	25	5
1CZ8	V	60	C	E	B	8	42.3	0.82	4.16	0.074	5	24	8	21
1CZ8	V	61	C	C	#	5	14.3	0.45	4.73	0.074	14	12	14	12
1CZ8	V	62	N	C	S	2	62.8	0	3.61	0.032	6	16	8	14
1CZ8	V	63	D	C	#	1	49.3	0	3.94	0	7	9	12	4
1CZ8	V	64	E	C	T	1	92.5	0	3.45	0	0	12	0	12
1CZ8	V	65	G	C	T	1	50.5	0	3.55	0	2	11	0	13
1CZ8	V	66	L	E	E	2	29.3	1.12	4.47	0.032	10	9	14	5
1CZ8	V	67	E	E	E	4	33.4	0.56	4.26	0.064	3	20	4	19
1CZ8	V	68	C	E	E	10	23.9	0.75	4.05	0.106	19	12	17	14
1CZ8	V	69	V	E	E	6	27.7	0.77	4.19	0.074	6	24	8	22
1CZ8	V	70	P	E	E	5	33.7	0.64	4.04	0.064	16	12	13	15
1CZ8	V	71	T	E	E	1	46	0.19	3.53	0	4	19	9	14
1CZ8	V	72	E	E	E	1	48.6	0.54	3.78	0	2	18	7	13
1CZ8	V	73	E	E	E	2	53.4	0.16	3.38	0.011	16	6	6	16
1CZ8	V	74	S	E	E	3	38.9	0.2	3.7	0	3	17	12	8
1CZ8	V	75	N	E	E	1	72.4	0.18	3.72	0	6	14	5	15
1CZ8	V	76	I	E	E	3	33.9	0.83	4.55	0.011	11	11	15	7
1CZ8	V	77	T	E	E	3	55.7	0.38	3.53	0	5	15	3	17
1CZ8	V	78	M	E	E	6	21.4	0.34	4.04	0.011	15	10	18	7
1CZ8	V	84	K	E	E	2	21.5	0.3	4.56	0.032	5	12	5	12
1CZ8	V	85	P	C	T	2	48.9	0.39	3.69	0	3	12	6	9
1CZ8	V	95	S	E	E	3	41.5	0.45	3.91	0.021	5	20	5	20
1CZ8	V	96	F	E	E	8	2	1.54	5.92	0.117	20	11	21	10
1CZ8	V	97	L	E	E	6	37.2	1.06	4.2	0.064	8	24	10	22
1CZ8	V	98	Q	E	E	6	18.9	1.36	5.4	0.117	17	16	14	19
1CZ8	V	99	H	E	E	9	12.1	1.13	5.2	0.096	17	13	21	9
1CZ8	V	100	N	E	E	4	37.7	0.32	3.96	0	3	24	5	22
1CZ8	V	101	K	E	E	1	50.7	0.56	4.12	0	4	23	5	22
1CZ8	V	102	C	E	E	6	13.8	0.75	4.68	0.053	22	8	19	11
1CZ8	V	103	E	E	E	1	47	0.56	4.11	0	3	26	6	23
1CZ8	V	104	C	E	E	3	18.3	0.75	4.29	0.021	15	12	11	16
1CZ8	V	105	R	E	E	1	46.5	0.49	4.3	0	6	15	7	14
1CZ8	V	106	P	E	E	1	73.1	0.43	3.65	0	1	15	0	16
1CZ8	V	107	K	C	#	1	78.6	0.16	3.57	0	0	0	6	6
1OTS	A	17	R	C	#	2	92.7	0.11	3.53	0	0	0	0	8
1OTS	A	18	R	H	H	1	78.4	0.11	3.68	0	1	8	0	9
1OTS	A	19	R	H	H	1	79.2	0.34	3.68	0	0	10	0	10
1OTS	A	20	Q	H	H	4	64.3	0.4	3.89	0.002	0	11	1	10
1OTS	A	21	L	H	H	6	41.2	0.49	4.52	0.009	2	9	2	9
1OTS	A	22	I	H	H	2	48.9	0.63	4.17	0	0	11	3	8
1OTS	A	23	R	H	H	1	65.5	0.36	3.77	0	0	13	4	9
1OTS	A	24	Q	H	H	8	54.4	0.16	3.97	0.014	3	10	5	8
1OTS	A	25	L	H	H	5	59.1	0.19	3.89	0.005	1	12	6	7
1OTS	A	26	L	C	T	1	76.3	0	3.59	0	0	12	6	6
1OTS	A	27	E	C	T	2	38.1	0.32	3.98	0.002	3	10	7	6
1OTS	A	28	R	C	#	7	79.9	0.11	3.47	0.011	8	9	7	10
1OTS	A	29	D	C	S	6	64.5	0.15	3.71	0.009	9	11	3	17
1OTS	A	30	K	C	#	1	66.2	0	3.68	0.005	5	15	6	14
1OTS	A	31	T	C	#	7	16.1	0.22	4.64	0.018	22	6	22	6
1OTS	A	32	P	C	#	6	46.2	0.51	3.97	0.005	8	19	15	12
1OTS	A	33	L	H	H	1	79.2	0.45	3.73	0	5	16	0	21
1OTS	A	34	A	H	H	4	48.1	0.79	4.35	0	6	22	10	18
1OTS	A	35	I	H	H	9	5.8	1.88	6.52	0.02	28	17	24	21
1OTS	A	36	L	H	H	6	18.9	1	4.87	0.009	17	24	6	35
1OTS	A	37	F	H	H	1	62.7	0.36	3.97	0	0	34	5	29
1OTS	A	38	M	H	H	4	12.5	1.95	5.67	0.011	19	29	26	22
1OTS	A	40	A	H	H	6	18.3	1.03	4.38	0.009	12	34	5	41
1OTS	A	41	V	H	H	5	26.4	0.78	4.2	0.005	3	41	14	30
1OTS	A	44	T	H	H	5	21.4	1.32	4.86	0.014	9	40	7	42
1OTS	A	45	L	H	H	5	32.6	0.53	4.63	0.014	7	43	23	27
1OTS	A	46	V	H	H	15	1.5	1.41	7.76	0.079	34	28	47	15
1OTS	A	48	L	H	H	3	41.5	0.37	4.08	0.007	6	37	7	36
1OTS	A	49	A	H	H	13	19.7	0	4.48	0.043	15	36	30	21
1OTS	A	50	A	H	H	18	3.4	0	7.19	0.104	33	27	39	21
1OTS	A	51	V	H	H	9	5.5	0.92	5.73	0.036	15	29	16	28
1OTS	A	52	A	H	H	8	41.8	0.25	4.02	0.011	1	38	17	22
1OTS	A	53	F	H	H	16	0.3	1.77	7.67	0.079	27	23	35	15
1OTS	A	54	D	H	H	16	20.2	0.65	5.62	0.079	23	29	22	30
1OTS	A	55	K	H	H	8	42.6	0.15	3.84	0.027	5	26	10	21
1OTS	A	56	G	H	H	11	21.2	0.98	4.22	0.02	7	25	19	13
1OTS	A	57	V	H	H	16	0.5	2.02	6.32	0.077	28	16	25	19
1OTS	A	58	A	H	H	12	47.1	0.29	3.9	0.052	8	25	10	23
1OTS	A	59	W	H	H	1	59.3	0.28	3.75	0.011	1	24	9	16
1OTS	A	60	L	H	H	9	15.7	0.95	4.91	0.023	20	17	27	10
1OTS	A	61	Q	H	H	13	35.5	0.58	4.53	0.05	29	16	21	24
1OTS	A	62	N	H	H	5	60.7	0	3.98	0.018	2	26	8	20
1OTS	A	63	Q	H	H	3	47	0.15	3.86	0.002	1	27	14	14
1OTS	A	64	R	H	H	10	14	0.26	5.37	0.027	29	16	34	11
1OTS	A	65	M	H	H	8	66.7	0	4.17	0.023	13	23	15	21
1OTS	A	66	G	H	H	5	52.9	0.33	3.79	0.002	3	20	6	17
1OTS	A	67	A	H	H	6	29.1	0.78	4.1	0.002	7	24	21	10
1OTS	A	68	L	H	H	7	8.3	0.65	5.57	0.016	21	11	22	10
1OTS	A	69	V	H	H	1	70.7	0.54	3.73	0.002	0	21	5	16
1OTS	A	70	H	H	H	1	88.8	0	3.37	0	0	19	8	11
1OTS	A	71	T	C	T	4	6	1.26	5.19	0.002	12	11	18	5
1OTS	A	72	A	C	S	3	55	0.29	3.84	0.002	10	10	8	12
1OTS	A	73	D	C	S	1	87	0	3.5	0	0	14	1	13
1OTS	A	74	N	C	S	1	46	0.61	3.86	0	2	13	8	7
1OTS	A	75	Y	H	H	2	55	0.33	3.75	0	7	12	1	18
1OTS	A	76	P	H	H	1	65	0.21	3.81	0	0	19	0	19
1OTS	A	77	L	H	H	2	44.1	0.68	4.09	0	2	18	8	12
1OTS	A	78	L	H	H	7	2.3	2.3	6.47	0.011	14	15	14	15
1OTS	A	79	L	H	H	4	25.6	0.99	4.59	0.011	10	22	5	27
1OTS	A	80	T	H	H	4	38.6	0.75	4.11	0.007	2	32	7	27
1OTS	A	81	V	H	H	5	16	0.6	4.68	0.011	13	26	16	23
1OTS	A	82	A	H	H	11	1.6	1.38	7.38	0.034	29	21	25	25
1OTS	A	83	F	H	H	8	34.9	0.83	4.59	0.027	20	23	11	32
1OTS	A	84	L	H	H	4	51	0.53	4.2	0.014	6	36	9	33
1OTS	A	85	C	H	H	9	30	0.21	4.28	0.025	12	35	25	22
1OTS	A	87	A	H	H	12	5.5	1.94	5.22	0.047	21	25	13	33
1OTS	A	88	V	H	H	5	58	0.75	4.05	0.007	0	42	8	34
1OTS	A	89	L	H	H	10	22	1.61	4.78	0.041	18	31	28	21
1OTS	A	91	M	H	H	7	26	0.84	4.42	0.029	17	33	14	36
1OTS	A	92	F	H	H	5	48.8	0.36	4.2	0.007	2	43	17	28
1OTS	A	94	Y	H	H	15	1	1.74	8.53	0.056	32	27	29	30
1OTS	A	95	F	H	H	3	38.8	0.9	4.58	0.009	14	32	12	34
1OTS	A	96	L	H	H	8	17.4	2.16	5.37	0.007	12	29	23	18
1OTS	A	97	V	H	H	13	1.9	1.64	7.84	0.045	28	18	32	14
1OTS	A	98	R	H	H	9	26.8	0.59	4.85	0.018	18	22	22	18
1OTS	A	99	K	H	H	1	57.4	0.47	4.03	0	5	25	13	17
1OTS	A	100	Y	H	H	1	46	0.34	4.16	0	10	18	14	14
1OTS	A	102	P	H	G	11	49.5	0.43	4.09	0.041	15	27	7	35
1OTS	A	103	E	H	G	14	8.5	0.28	5.61	0.072	23	31	25	29
1OTS	A	105	G	C	S	21	20.8	0	7.4	0.119	27	38	25	40
1OTS	A	106	G	C	S	24	14.3	0.9	8.91	0.162	27	38	22	43
1OTS	A	107	S	C	#	27	2.8	1.07	10.59	0.245	33	33	30	36
1OTS	A	108	G	C	S	26	3.6	0.98	9.96	0.212	33	30	37	26
1OTS	A	109	I	H	H	26	0.1	2.3	11.48	0.25	36	29	31	34
1OTS	A	110	P	H	H	23	5.4	0.94	8.81	0.16	15	39	24	30
1OTS	A	111	E	H	H	19	12.4	0	7.53	0.124	21	36	28	29
1OTS	A	112	I	H	H	23	2.2	2.18	10.84	0.162	35	28	38	25
1OTS	A	113	E	H	H	21	5.8	0.75	8.19	0.128	23	33	26	30
1OTS	A	115	A	H	H	18	4.7	0.54	6.7	0.07	20	29	30	19
1OTS	A	117	E	C	T	14	21.5	0.72	4.76	0.045	13	24	17	20
1OTS	A	118	D	C	T	11	47.2	0.18	3.82	0.02	16	17	10	23
1OTS	A	119	Q	C	#	9	54.8	0.15	3.97	0.016	10	18	17	11
1OTS	A	120	R	C	S	13	15.9	0.49	4.8	0.025	23	15	30	8
1OTS	A	121	P	C	#	11	53.4	0.18	4.01	0.018	5	32	9	28
1OTS	A	122	V	C	#	13	12	0	5.33	0.045	35	12	28	19
1OTS	A	123	R	C	#	8	27.6	1.08	4.76	0.018	6	31	13	24
1OTS	A	124	W	H	H	5	21.1	1.14	4.7	0.025	29	12	21	20
1OTS	A	125	W	H	H	4	56	0.19	3.57	0	5	23	3	25
1OTS	A	126	R	H	H	3	37.3	0.76	4.16	0.009	11	19	13	17
1OTS	A	127	V	H	H	14	0.8	2	7.39	0.045	34	15	30	19
1OTS	A	128	L	H	H	12	14.5	0.37	4.31	0.034	26	22	17	31
1OTS	A	129	P	H	H	7	43.1	0	4.02	0.007	2	38	6	34
1OTS	A	130	V	H	H	12	2.3	2.04	6.53	0.029	20	26	25	21
1OTS	A	132	F	H	H	9	20	0.89	5.05	0.068	26	35	21	40
1OTS	A	133	F	H	H	3	50.8	0.47	4.21	0.025	8	40	14	34
1OTS	A	136	L	H	H	11	13.2	1.13	5.42	0.092	19	43	21	41
1OTS	A	137	G	H	H	17	2.7	0.98	6.62	0.079	21	38	25	34
1OTS	A	139	L	H	H	22	3.1	1.7	9.48	0.151	34	37	33	38
1OTS	A	142	G	C	T	21	7	0.67	7.47	0.099	28	41	32	37
1OTS	A	143	M	C	#	22	0.7	2.73	9.89	0.149	36	36	40	32
1OTS	A	145	L	C	#	26	0.3	2.94	12.2	0.261	32	30	38	24
1OTS	A	146	G	E	B	28	2.8	1.26	11.26	0.304	24	38	29	33
1OTS	A	147	R	C	S	20	18.9	0.64	8.41	0.273	34	32	24	42
1OTS	A	148	E	H	H	29	0.3	2.62	12.77	0.347	33	34	33	34
1OTS	A	151	T	H	H	23	3.3	0.59	10.8	0.239	36	41	39	38
1OTS	A	153	Q	H	H	22	1.2	1.86	10.39	0.214	31	43	37	37
1OTS	A	154	I	H	H	19	4.4	1.41	7.21	0.131	29	44	35	38
1OTS	A	157	N	H	H	16	1.6	2.2	8.27	0.083	23	37	27	33
1OTS	A	158	I	H	H	14	7.1	2.5	6.17	0.052	21	36	31	26
1OTS	A	160	R	H	H	8	26.7	0.61	5.76	0.036	20	31	20	31
1OTS	A	161	M	H	H	7	16.9	1.98	5.5	0.016	10	32	20	22
1OTS	A	162	V	H	H	7	1.5	1.34	6.9	0.009	15	28	28	15
1OTS	A	163	L	H	H	8	4.8	0.88	6.24	0.014	23	18	23	18
1OTS	A	164	D	H	H	4	30.9	0.17	4.19	0.007	7	21	12	16
1OTS	A	165	I	H	H	1	58.4	0.51	3.88	0	3	17	12	8
1OTS	A	166	F	C	T	1	50.2	0.39	3.89	0	7	15	17	5
1OTS	A	167	R	C	T	1	87.5	0.12	3.58	0	1	18	0	19
1OTS	A	168	L	C	#	6	19.1	0.67	4.63	0.007	22	6	24	4
1OTS	A	169	K	C	#	1	97.7	0	3.44	0	1	22	0	23
1OTS	A	170	G	C	S	7	48.9	0	3.87	0.005	2	22	10	14
1OTS	A	171	D	H	H	8	46.5	0.63	4.29	0.016	8	20	7	21
1OTS	A	172	E	H	H	10	25.9	0.73	4.77	0.038	19	21	14	26
1OTS	A	173	A	H	H	11	2.8	1.01	6.74	0.029	26	19	17	28
1OTS	A	174	R	H	H	10	24.7	0.24	5.2	0.036	23	28	16	35
1OTS	A	175	H	H	H	15	3.7	2.25	7.35	0.074	21	35	20	36
1OTS	A	177	L	H	H	13	0.2	1.76	10.79	0.079	33	36	31	38
1OTS	A	178	L	H	H	20	1.4	1.4	10.04	0.113	31	43	31	43
1OTS	A	188	A	H	H	20	5.5	2	9.99	0.117	28	35	39	24
1OTS	A	189	A	H	H	23	3.8	0.54	9.46	0.176	32	35	33	34
1OTS	A	190	F	H	H	20	1.7	1.26	9.84	0.169	26	35	35	26
1OTS	A	191	N	C	T	13	26.2	1.08	5.65	0.068	23	29	19	33
1OTS	A	192	A	C	#	20	0.1	1.82	6.51	0.101	22	28	28	22
1OTS	A	193	P	H	H	14	25.6	1.25	4.67	0.083	29	21	16	34
1OTS	A	194	L	H	H	13	49.5	1.2	4.41	0.083	6	38	11	33
1OTS	A	197	I	H	H	17	3.6	1.42	5.86	0.104	23	30	18	35
1OTS	A	198	L	H	H	18	16.6	2.16	5.22	0.108	13	27	16	24
1OTS	A	200	I	H	H	22	0.1	2.4	8.68	0.124	40	20	35	25
1OTS	A	201	I	C	T	17	33.8	0.34	4.44	0.07	13	31	15	29
1OTS	A	202	E	C	T	20	22.5	0.68	4.33	0.077	13	25	19	19
1OTS	A	203	E	C	T	23	8	0.64	6.89	0.117	21	25	31	15
1OTS	A	204	M	C	T	23	1	3	10.4	0.137	36	24	35	25
1OTS	A	205	R	C	S	14	37.5	0.6	5.43	0.079	26	22	22	26
1OTS	A	206	P	C	#	17	1	1.15	6.7	0.05	21	14	17	18
1OTS	A	207	Q	C	S	13	52.3	0.14	4.36	0.036	14	14	14	14
1OTS	A	208	F	C	S	8	92.9	0	3.47	0.018	1	14	3	12
1OTS	A	209	R	C	S	10	47	0.11	3.74	0.016	2	14	6	10
1OTS	A	210	Y	C	#	11	87	0	3.53	0.025	0	18	3	15
1OTS	A	211	T	C	#	14	11.6	0.38	5.19	0.034	24	6	24	6
1OTS	A	212	L	C	#	11	44.2	0.34	4.22	0.036	12	23	13	22
1OTS	A	213	I	C	#	17	16.7	0.37	6.07	0.052	31	17	29	19
1OTS	A	214	S	C	#	14	8.5	0.82	5.4	0.041	21	23	25	19
1OTS	A	215	I	H	H	14	53.2	0.45	3.95	0.041	17	27	8	36
1OTS	A	216	K	H	H	5	43	0.43	3.71	0.032	4	37	11	30
1OTS	A	219	F	H	H	10	44.4	0.83	4.14	0.05	11	37	6	42
1OTS	A	220	I	H	H	7	28.6	0.87	4.25	0.027	9	37	19	27
1OTS	A	222	V	H	H	16	0.1	1.52	7.32	0.083	32	29	23	38
1OTS	A	223	I	H	H	6	46.2	0.86	4.48	0.018	6	40	11	35
1OTS	A	224	M	H	H	4	29	2.3	4.87	0.018	9	39	24	24
1OTS	A	226	T	H	H	11	8	1.51	5.66	0.029	22	27	18	31
1OTS	A	227	I	H	H	4	42.2	0.85	4.13	0.007	1	36	11	26
1OTS	A	228	M	H	H	4	15	2.29	5.37	0.007	14	25	28	11
1OTS	A	229	Y	H	H	10	4.5	1.68	6.84	0.02	26	15	25	16
1OTS	A	230	R	H	H	5	50.5	0.36	3.97	0.007	9	22	10	21
1OTS	A	232	F	H	H	1	47.8	0.5	4.08	0.002	8	19	17	10
1OTS	A	233	N	C	S	8	21.8	0.18	4.76	0.009	18	11	25	4
1OTS	A	236	V	C	#	6	81.9	0	3.77	0.005	2	17	7	12
1OTS	A	237	A	C	#	10	56.2	0.25	3.6	0.018	12	15	12	15
1OTS	A	238	L	C	S	15	33	0.19	4.54	0.045	21	19	25	15
1OTS	A	239	I	C	S	15	1	1.59	5.53	0.054	28	11	32	7
1OTS	A	240	D	C	#	5	74.1	0.15	3.53	0.016	4	25	3	26
1OTS	A	241	V	C	#	10	17	0.22	4.49	0.02	27	13	31	9
1OTS	A	242	G	C	#	6	55.1	0	3.64	0	3	28	10	21
1OTS	A	244	L	C	#	5	7.1	0.56	4.94	0.009	25	10	32	3
1OTS	A	245	S	C	#	5	38.9	0.6	3.93	0	6	24	14	16
1OTS	A	247	A	C	#	7	20.8	0	4.4	0.011	31	8	27	12
1OTS	A	251	T	H	G	6	0.5	2.05	6.36	0.009	21	14	25	10
1OTS	A	252	L	H	H	6	15	0.84	4.6	0.011	20	15	13	22
1OTS	A	253	W	H	H	1	45.9	0.09	3.81	0.002	2	29	3	28
1OTS	A	254	L	H	H	7	2.3	2.21	5.99	0.018	18	28	26	20
1OTS	A	255	Y	H	H	12	0.7	3.02	8.76	0.038	36	17	30	23
1OTS	A	256	L	H	H	4	45.1	1.15	4.85	0.016	13	26	5	34
1OTS	A	257	I	H	H	4	35.4	0.86	4.25	0.009	1	35	10	26
1OTS	A	258	L	H	H	12	0.2	2.36	6.97	0.05	23	30	34	19
1OTS	A	260	I	H	H	4	37.5	1.15	4.58	0.014	8	35	6	37
1OTS	A	261	I	H	H	7	34.7	0.86	4.31	0.014	5	39	16	28
1OTS	A	262	F	H	H	14	0.2	2.6	7.78	0.068	33	25	42	16
1OTS	A	264	I	H	H	2	45.9	0.34	4.21	0.005	4	33	5	32
1OTS	A	265	F	H	H	10	14	0.97	4.82	0.018	11	37	21	27
1OTS	A	267	P	H	H	8	3.5	0.94	6.4	0.023	18	22	16	24
1OTS	A	268	I	H	H	3	35.4	1.53	4.36	0.007	1	32	10	23
1OTS	A	270	N	H	H	15	5.1	1.1	7.31	0.068	23	21	25	19
1OTS	A	271	K	H	H	1	68.2	0	3.99	0.011	6	26	9	23
1OTS	A	272	W	H	H	4	41.3	0.48	4.25	0.016	11	23	17	17
1OTS	A	274	L	H	H	12	18.1	1.15	4.96	0.045	17	23	20	20
1OTS	A	275	G	H	H	8	39.6	0	3.94	0.007	2	24	7	19
1OTS	A	276	M	H	H	7	23.1	1.4	5	0.018	13	16	19	10
1OTS	A	277	Q	H	H	12	25.8	0.44	6.62	0.041	24	15	18	21
1OTS	A	278	D	H	H	5	54.7	0.17	4.43	0.009	6	21	7	20
1OTS	A	279	L	H	H	3	51.5	0.15	4.07	0	2	22	11	13
1OTS	A	280	L	H	H	9	9.8	1.13	5.51	0.011	20	14	24	10
1OTS	A	281	H	H	H	8	38.4	0.12	4.6	0.011	16	15	8	23
1OTS	A	282	R	H	H	1	82.2	0.12	3.53	0	0	20	4	16
1OTS	A	283	V	H	H	4	55.9	0.22	3.58	0	7	19	19	7
1OTS	A	284	H	H	H	5	2.7	0.77	5.99	0.005	16	8	19	5
1OTS	A	285	G	C	T	5	70.9	0	3.7	0	3	17	0	20
1OTS	A	286	G	C	T	7	40.3	0.33	3.67	0.011	12	15	1	26
1OTS	A	287	N	C	#	2	39.1	0.45	4.11	0	5	18	8	15
1OTS	A	288	I	H	H	4	33.1	0	4.25	0.002	16	16	10	22
1OTS	A	289	T	H	H	1	54.3	0.75	4.09	0	2	24	0	26
1OTS	A	290	K	H	H	1	55.2	0.3	4.27	0	6	19	8	17
1OTS	A	291	W	H	H	9	11.2	1.5	6.55	0.02	24	18	22	20
1OTS	A	292	V	H	H	9	14.4	1.31	4.8	0.014	22	22	15	29
1OTS	A	293	L	H	H	3	58.3	0.18	3.86	0.009	5	33	8	30
1OTS	A	294	M	H	H	10	9.1	1.06	4.57	0.023	14	30	22	22
1OTS	A	296	G	H	H	14	3.1	0.67	5	0.043	23	24	13	34
1OTS	A	297	A	H	H	8	46	0	3.81	0.027	5	38	10	33
1OTS	A	298	I	H	H	15	5.7	0.85	4.86	0.056	19	35	32	22
1OTS	A	301	L	H	H	9	33.1	0.86	4.3	0.036	9	38	17	30
1OTS	A	302	C	H	H	17	0.8	1.31	7.49	0.086	28	31	38	21
1OTS	A	303	G	H	H	15	1.4	0.67	8.08	0.063	30	24	34	20
1OTS	A	304	L	H	H	8	24.6	1.59	5.15	0.029	15	28	15	28
1OTS	A	305	L	H	H	11	20.1	1.94	5	0.043	14	29	25	18
1OTS	A	306	G	H	H	15	33.5	0.36	5.54	0.059	28	19	33	14
1OTS	A	307	F	H	H	9	35.5	0.49	4.17	0.032	20	19	28	11
1OTS	A	308	V	H	H	8	46	0.21	3.7	0.018	7	21	15	13
1OTS	A	309	A	C	#	12	18.7	0.51	4.11	0.034	12	18	15	15
1OTS	A	310	P	H	G	13	65.3	0.19	3.81	0.061	18	18	8	28
1OTS	A	311	A	H	G	16	15.5	0.79	4.78	0.086	23	23	19	27
1OTS	A	312	T	H	G	14	1.2	1.56	5.71	0.092	20	27	20	27
1OTS	A	313	S	C	S	20	3.7	0.66	6.49	0.113	28	26	23	31
1OTS	A	314	G	C	S	23	20.6	0.9	6.47	0.135	30	36	24	42
1OTS	A	315	G	C	#	24	28.2	0	6.83	0.203	29	28	24	33
1OTS	A	316	G	C	S	23	8.3	0.31	6.39	0.187	32	18	32	18
1OTS	A	317	F	C	T	20	15	0.26	6	0.164	23	26	20	29
1OTS	A	318	N	C	T	15	89.5	0.15	3.67	0.095	8	29	12	25
1OTS	A	319	L	H	H	18	4.2	0.99	5.87	0.104	25	23	30	18
1OTS	A	320	I	H	H	18	0.6	1.63	7.43	0.131	32	21	27	26
1OTS	A	321	P	H	H	12	27.4	0.43	4.19	0.056	14	26	9	31
1OTS	A	322	I	H	H	11	41.8	0.85	4.26	0.043	6	30	15	21
1OTS	A	324	T	H	H	12	2.1	0.54	6.04	0.068	34	16	26	24
1OTS	A	325	A	H	H	5	65.7	0	3.93	0.011	9	27	11	25
1OTS	A	326	G	C	T	5	43.2	0.33	3.97	0.014	26	12	15	23
1OTS	A	327	N	C	#	3	75.8	0.17	3.6	0.002	3	25	10	18
1OTS	A	328	F	C	S	8	14	0.59	4.54	0.023	22	10	28	4
1OTS	A	329	S	C	#	3	60.2	0.6	3.82	0.005	0	26	3	23
1OTS	A	330	M	H	H	4	38.3	0.63	3.91	0.005	17	13	7	23
1OTS	A	331	G	H	H	3	61.2	0	3.53	0	0	22	0	22
1OTS	A	332	M	H	H	7	40.5	0.49	4.27	0.014	8	19	12	15
1OTS	A	333	L	H	H	11	0.2	2.31	6.84	0.034	27	15	25	17
1OTS	A	334	V	H	H	3	51.5	0.7	4.23	0.005	8	22	5	25
1OTS	A	335	F	H	H	5	48.7	0.11	3.73	0.002	2	26	13	15
1OTS	A	337	F	H	H	12	16.1	0.96	5.27	0.052	26	20	22	24
1OTS	A	338	V	H	H	4	50.3	0.72	3.95	0.014	3	28	5	26
1OTS	A	339	A	H	H	12	13.9	0.25	4.12	0.027	13	23	20	16
1OTS	A	341	V	H	H	14	6.3	1.32	5.15	0.074	22	26	15	33
1OTS	A	342	I	H	H	5	51.9	0.67	4.39	0.036	5	35	13	27
1OTS	A	343	T	H	H	18	2.7	1.33	6.34	0.108	26	29	34	21
1OTS	A	345	L	H	H	13	6.6	1.73	6.64	0.104	15	37	19	33
1OTS	A	346	L	H	H	11	24.4	1.21	5.23	0.07	16	35	23	28
1OTS	A	348	F	H	H	23	2.7	1.08	10.54	0.158	32	32	34	30
1OTS	A	349	S	H	H	17	3.7	2.24	8.3	0.088	18	30	21	27
1OTS	A	350	S	C	T	17	1.3	1.11	7.87	0.07	32	27	32	27
1OTS	A	351	G	C	T	20	28.2	0.64	8.05	0.095	28	40	30	38
1OTS	A	353	P	C	S	21	0.1	2.1	11.87	0.189	35	37	39	33
1OTS	A	355	G	E	B	30	0.1	1.34	13.44	0.338	28	33	26	35
1OTS	A	357	F	H	H	29	0.9	1.5	13.88	0.365	37	32	32	37
1OTS	A	358	A	H	H	28	3.1	1.05	11.43	0.338	26	36	31	31
1OTS	A	362	A	H	H	23	0.3	1.86	10.87	0.23	27	33	30	30
1OTS	A	363	L	H	H	21	0.4	1.46	9.79	0.196	26	37	27	36
1OTS	A	365	T	H	H	20	0.5	2.31	11.46	0.158	28	36	28	36
1OTS	A	366	V	H	H	16	0.5	2.17	8.3	0.11	28	30	26	32
1OTS	A	367	L	H	H	14	18.4	1.05	5.3	0.088	20	41	29	32
1OTS	A	370	A	H	H	10	13.6	1.04	4.79	0.036	12	38	19	31
1OTS	A	371	F	H	H	9	16.3	0.58	4.5	0.034	13	36	26	23
1OTS	A	373	M	H	H	7	20.4	0.18	4.15	0.023	14	27	17	24
1OTS	A	374	V	H	H	4	43.8	0.7	4.2	0.005	4	29	12	21
1OTS	A	375	A	H	H	7	2.7	0.79	5.93	0.014	17	18	26	9
1OTS	A	376	V	H	H	5	37.8	0.38	4.35	0.011	15	13	15	13
1OTS	A	377	E	H	H	1	78.3	0.3	3.53	0	2	17	7	12
1OTS	A	378	L	H	H	1	53.1	0.53	3.93	0	1	17	9	9
1OTS	A	379	F	C	#	2	20.6	1.02	4.64	0.002	10	11	14	7
1OTS	A	384	L	C	#	7	14.4	0.86	5.47	0.011	31	10	31	10
1OTS	A	385	E	C	#	7	38.5	0.4	4.35	0.016	12	30	16	26
1OTS	A	386	A	H	H	10	10.2	1.01	5.72	0.043	27	25	26	26
1OTS	A	387	G	H	H	13	1.3	1.85	7.21	0.056	24	27	23	28
1OTS	A	388	T	H	H	12	2.4	1.84	8.89	0.056	26	35	24	37
1OTS	A	390	A	H	H	18	0.1	1.03	11.06	0.11	29	35	31	33
1OTS	A	391	I	H	H	16	1.4	1.31	10.83	0.11	31	40	33	38
1OTS	A	392	A	H	H	18	3.5	1	11.75	0.104	33	42	38	37
1OTS	A	394	M	H	H	22	0.3	1.35	12.68	0.182	34	37	34	37
1OTS	A	395	G	C	T	24	9.6	0	11.76	0.209	25	40	27	38
1OTS	A	396	A	H	H	21	0.2	1.9	11.75	0.155	36	32	39	29
1OTS	A	397	L	H	H	21	0.6	2.11	10.77	0.178	30	36	24	42
1OTS	A	398	L	H	H	25	0.8	1.71	11.48	0.239	23	41	31	33
1OTS	A	399	A	H	H	21	0.3	1.94	9.01	0.151	24	36	32	28
1OTS	A	400	A	H	H	18	0.4	1.99	9.2	0.099	30	27	34	23
1OTS	A	403	R	C	#	11	14.6	0.74	4.6	0.115	26	26	20	32
1OTS	A	404	A	C	#	24	2	0.53	6.65	0.158	19	32	26	25
1OTS	A	405	P	H	H	19	18	0.39	4.95	0.133	35	19	24	30
1OTS	A	406	L	H	H	16	50.8	0.68	4.37	0.104	6	36	10	32
1OTS	A	407	T	H	H	24	0.5	1.28	8.5	0.182	21	27	28	20
1OTS	A	408	G	H	H	24	0.6	0.89	9.13	0.218	29	29	31	27
1OTS	A	409	I	H	H	19	10.9	0.49	6.09	0.135	28	25	23	30
1OTS	A	410	I	H	H	17	17.4	1.53	5.21	0.119	13	35	18	30
1OTS	A	412	V	H	H	20	1.5	1.33	8.92	0.149	34	31	37	28
1OTS	A	413	L	H	H	14	20.5	0.69	5.06	0.074	18	29	20	27
1OTS	A	414	E	H	H	16	28.4	0.53	4.34	0.063	14	27	20	21
1OTS	A	415	M	H	H	16	7.5	0.73	6.26	0.072	21	23	29	15
1OTS	A	416	T	H	H	14	3.8	0.75	6.16	0.054	27	20	34	13
1OTS	A	417	D	C	#	5	76.7	0.32	3.83	0.025	6	28	10	24
1OTS	A	419	Y	H	G	4	63.5	0.42	3.76	0.009	9	18	1	26
1OTS	A	420	Q	H	G	5	28.5	0.83	4.18	0	5	25	10	20
1OTS	A	422	I	H	H	11	15.1	1.32	4.84	0.041	14	27	6	35
1OTS	A	423	L	H	H	7	46.4	0.49	4.18	0.029	5	32	10	27
1OTS	A	424	P	H	H	12	1.5	1.49	6.77	0.043	28	24	30	22
1OTS	A	425	M	H	H	16	2.7	0.87	7.57	0.079	33	25	26	32
1OTS	A	426	I	H	H	13	43.2	0.63	4.13	0.059	14	36	6	44
1OTS	A	427	I	H	H	10	24.9	0.53	4.3	0.041	9	36	17	28
1OTS	A	429	G	H	H	18	2.5	1.26	6.83	0.113	31	29	28	32
1OTS	A	430	L	H	H	10	53.4	0.64	4.34	0.054	5	43	10	38
1OTS	A	431	G	H	H	12	1.9	0.98	5.71	0.029	11	34	24	21
1OTS	A	433	T	H	H	12	18.2	0.96	4.9	0.047	18	29	17	30
1OTS	A	434	L	H	H	6	42.2	1.17	4.66	0.011	1	38	12	27
1OTS	A	435	L	H	H	4	22.5	2.14	5.04	0.007	10	27	22	15
1OTS	A	437	Q	H	H	4	56.7	0.47	4.08	0.007	8	25	11	22
1OTS	A	438	F	C	T	1	71.9	0.13	3.59	0	0	26	10	16
1OTS	A	439	T	C	T	2	46.6	0.39	3.84	0	12	15	22	5
1OTS	A	440	G	C	T	3	70.7	0	3.55	0	1	24	3	22
1OTS	A	441	G	C	#	7	17.6	0.64	4.62	0.011	28	9	31	6
1OTS	A	442	K	C	#	4	67.4	0.14	4.32	0.027	8	32	12	28
1OTS	A	443	P	C	#	14	33.6	1.2	5	0.083	17	28	14	31
1OTS	A	444	L	H	H	21	0.1	2.07	8.53	0.117	27	24	33	18
1OTS	A	446	S	H	H	17	44.8	0.24	4.56	0.077	17	22	14	25
1OTS	A	447	A	H	H	16	11.1	0.25	4.73	0.05	13	21	17	17
1OTS	A	448	I	H	H	18	11.7	0.72	7.08	0.077	21	23	29	15
1OTS	A	449	L	H	H	16	10.8	0.63	5.35	0.056	25	15	25	15
1OTS	A	450	A	H	H	11	58.6	0	3.81	0.02	5	23	8	20
1OTS	A	451	R	H	H	10	30.9	0.45	4.39	0.018	9	21	14	16
1OTS	A	452	T	H	H	13	31.9	0.18	5.04	0.025	18	18	24	12
1OTS	A	453	L	H	H	10	28.4	0.47	4.27	0.016	12	15	16	11
1OTS	A	454	A	H	H	8	45.8	0	4	0.009	1	16	6	11
1OTS	A	455	K	H	H	9	58.9	0	3.96	0.009	2	15	9	8
1OTS	A	456	Q	H	H	6	47.4	0.14	3.7	0.009	9	10	13	6
1OTS	A	457	E	H	H	3	68.2	0.42	3.74	0.005	3	10	6	7
1OTS	A	458	A	H	H	2	86.7	0	3.45	0	3	7	6	4
1OTS	A	459	E	C	#	4	77.7	0.15	3.47	0.002	2	7	5	4
1OTS	A	460	Q	C	#	1	100	0	3.32	0	0	0	6	1
1R0A	B	1	P	C	#	1	100	0	3.41	0	0	0	3	22
1R0A	B	2	I	C	#	4	37.4	0.19	4.03	0.005	16	10	21	5
1R0A	B	3	S	C	#	4	24	0.24	4.09	0.002	17	6	19	4
1R0A	B	4	P	C	#	1	100	0	3.22	0	0	13	0	13
1R0A	B	5	I	C	S	4	54.6	0.34	3.7	0.002	11	12	19	4
1R0A	B	6	E	C	#	1	87.4	0.14	3.6	0	0	22	2	20
1R0A	B	7	T	C	#	5	20.2	0.41	4.86	0.007	21	8	19	10
1R0A	B	8	V	C	#	7	32.5	0.18	4.26	0.002	12	19	14	17
1R0A	B	9	P	C	#	3	75.1	0.43	3.89	0.002	3	27	0	30
1R0A	B	10	V	C	#	8	8	1.12	5.45	0.014	28	11	32	7
1R0A	B	11	K	C	#	1	89.5	0.14	4.05	0.005	3	28	2	29
1R0A	B	12	L	C	#	6	10.4	0.53	5.22	0.012	20	11	15	16
1R0A	B	13	K	C	S	5	28.4	0.3	4.55	0.005	14	12	13	13
1R0A	B	14	P	C	T	1	96.2	0.21	3.48	0	2	12	1	13
1R0A	B	15	G	C	T	1	100	0	3.24	0	0	11	0	11
1R0A	B	16	M	C	#	4	46.9	0.17	3.87	0.002	11	8	16	3
1R0A	B	17	D	C	#	3	45.1	0.49	3.93	0.005	5	22	7	20
1R0A	B	18	G	C	#	9	0.3	1.51	5.73	0.016	21	15	17	19
1R0A	B	20	K	E	B	1	61.7	0	3.65	0.012	7	22	6	23
1R0A	B	21	V	C	#	11	33.8	0.58	4.09	0.028	13	16	21	8
1R0A	B	22	K	C	#	1	87	0	3.57	0.019	2	26	2	26
1R0A	B	23	Q	C	#	10	17.7	0.87	5.21	0.04	26	7	23	10
1R0A	B	24	W	C	#	13	28.3	0.18	4.62	0.028	10	23	11	22
1R0A	B	25	P	C	#	8	87.7	0	3.89	0.016	4	26	8	22
1R0A	B	26	L	C	#	11	14	0.69	5.61	0.026	26	9	25	10
1R0A	B	27	T	C	#	10	50.2	0.51	4.18	0.014	6	21	9	18
1R0A	B	28	E	H	H	2	67.2	0.14	3.8	0.007	10	14	3	21
1R0A	B	29	E	H	H	8	57	0.14	3.98	0.009	3	23	7	19
1R0A	B	30	K	H	H	13	5	2.12	6.74	0.028	19	15	21	13
1R0A	B	31	I	H	H	11	10.2	1.14	5.81	0.026	21	16	16	21
1R0A	B	32	K	H	H	2	75.6	0	3.93	0.002	1	28	5	24
1R0A	B	33	A	H	H	12	7.7	0.78	6.18	0.021	9	21	16	14
1R0A	B	35	V	H	H	6	47.2	0.38	4.32	0.016	13	23	11	25
1R0A	B	36	E	H	H	5	69.8	0.3	3.91	0	0	24	9	15
1R0A	B	37	I	H	H	12	20.4	0.53	4.12	0.026	12	21	20	13
1R0A	B	38	C	H	H	11	0.8	1.53	6.53	0.033	25	15	25	15
1R0A	B	39	T	H	H	4	40.3	0.56	4.31	0.002	6	19	5	20
1R0A	B	40	E	H	H	3	48.5	0.57	4.08	0.002	1	19	6	14
1R0A	B	41	M	H	H	10	7	1.06	5.48	0.019	19	14	25	8
1R0A	B	42	E	H	H	4	27.6	0.84	4.33	0.009	11	14	13	12
1R0A	B	43	K	H	H	1	71.5	0.16	3.48	0	0	20	5	15
1R0A	B	44	E	C	T	5	64.7	0	3.5	0.002	4	17	12	9
1R0A	B	45	G	C	T	7	36.8	0.64	4.04	0.005	7	21	4	24
1R0A	B	46	K	C	S	10	9.7	1.61	5.41	0.03	17	20	16	21
1R0A	B	47	I	E	E	9	0.8	2.68	6.48	0.037	26	17	23	20
1R0A	B	48	S	E	E	6	31.5	0.84	4.03	0.014	10	24	15	19
1R0A	B	49	K	E	E	1	64.5	0.16	3.56	0.002	13	18	6	25
1R0A	B	50	I	E	E	5	19.9	0.51	4.51	0.005	18	12	23	7
1R0A	B	51	G	C	#	4	25	0.99	3.98	0	5	17	1	21
1R0A	B	52	P	C	T	1	94.1	0.21	3.47	0	7	12	1	18
1R0A	B	53	E	C	T	1	74.8	0	3.37	0	0	17	3	14
1R0A	B	54	N	C	#	4	8.7	0.48	4.62	0.005	24	5	24	5
1R0A	B	55	P	C	#	2	55	0.21	3.63	0.005	0	24	2	22
1R0A	B	56	Y	C	#	4	9.1	1.07	5.05	0.019	15	18	18	15
1R0A	B	57	N	E	B	13	14	1.02	4.73	0.042	19	21	18	22
1R0A	B	58	T	E	B	17	1.2	0.77	7.8	0.079	23	22	27	18
1R0A	B	59	P	C	#	18	1.3	1.74	6.73	0.093	10	32	12	30
1R0A	B	61	F	E	E	20	0.1	2.49	9.96	0.096	21	30	25	26
1R0A	B	63	I	E	E	21	2.9	1.14	6.97	0.112	17	20	18	19
1R0A	B	64	K	E	E	7	50.9	0.3	3.74	0.056	12	20	9	23
1R0A	B	65	K	C	#	16	9.4	0.87	5.42	0.072	18	12	17	13
1R0A	B	66	K	C	T	13	77.8	0.15	3.81	0.04	10	20	13	17
1R0A	B	67	D	C	T	15	26.9	0.49	4.93	0.054	19	13	20	12
1R0A	B	68	S	C	T	11	9.4	0.24	5.11	0.026	9	15	12	12
1R0A	B	69	T	C	S	8	51.7	0.37	3.96	0.014	3	17	6	14
1R0A	B	70	K	C	S	5	72.9	0.3	4.14	0.021	8	18	11	15
1R0A	B	71	W	E	E	11	24.9	0.64	5.03	0.049	16	17	15	18
1R0A	B	72	R	E	E	20	10	0.92	5.87	0.114	22	22	26	18
1R0A	B	73	K	E	E	20	4.2	0.66	6.88	0.119	22	27	24	25
1R0A	B	74	L	E	E	24	3.4	1	10.22	0.17	22	26	22	26
1R0A	B	75	V	E	E	23	8.1	0.6	10.95	0.177	29	25	30	24
1R0A	B	76	D	C	#	22	9	0.52	6.67	0.184	17	28	22	23
1R0A	B	77	F	C	#	21	2.1	2.4	11.09	0.161	28	17	25	20
1R0A	B	78	R	H	H	21	16.7	0.11	5.84	0.135	10	28	14	24
1R0A	B	79	E	H	H	12	32.3	0.56	5.19	0.061	10	27	18	19
1R0A	B	81	N	H	H	18	7.1	1.1	9.25	0.1	25	19	19	25
1R0A	B	82	K	H	H	13	38.1	0.14	4.47	0.056	7	30	16	21
1R0A	B	83	R	C	T	8	16.8	1.29	5.33	0.019	16	16	20	12
1R0A	B	84	T	C	T	13	0.6	1.32	8.45	0.03	20	17	24	13
1R0A	B	85	Q	H	H	11	34.9	0.71	4.93	0.035	15	20	9	26
1R0A	B	86	D	H	H	3	53.3	0.63	4.58	0.009	5	20	8	17
1R0A	B	87	F	H	H	10	5.7	1.05	6.84	0.021	13	19	23	9
1R0A	B	88	W	H	H	14	15.9	1.04	8.04	0.058	21	15	22	14
1R0A	B	89	E	H	H	10	43	0.34	4.75	0.04	16	19	15	20
1R0A	B	90	V	C	T	1	75	0.58	3.64	0.002	3	19	8	14
1R0A	B	91	Q	C	T	1	69.9	0.3	3.73	0	5	18	15	8
1R0A	B	92	L	C	S	5	32.9	0.72	4.53	0.005	13	14	18	9
1R0A	B	93	G	C	#	8	40.2	0	4.14	0.021	14	16	13	17
1R0A	B	94	I	C	#	13	27.5	0.18	5.14	0.047	21	17	25	13
1R0A	B	95	P	C	#	5	77.6	0	3.51	0.014	3	28	8	23
1R0A	B	96	H	C	#	9	32.4	0.86	4.53	0.047	20	11	17	14
1R0A	B	97	P	C	#	12	20.4	0.72	4.19	0.03	16	15	20	11
1R0A	B	98	A	H	G	6	53.5	0.72	4.01	0.016	7	19	1	25
1R0A	B	99	G	H	G	9	32.1	0.98	3.67	0.012	8	22	7	23
1R0A	B	101	K	C	T	13	31.5	0.44	4.11	0.079	16	21	12	25
1R0A	B	102	K	C	T	4	66.9	0.28	3.63	0.026	1	30	7	24
1R0A	B	103	K	C	#	10	10.4	1.27	5.35	0.033	23	11	26	8
1R0A	B	104	K	C	S	4	43.8	0.14	4.11	0.019	5	28	9	24
1R0A	B	105	S	E	E	12	2.7	2.21	6.1	0.04	15	25	19	21
1R0A	B	107	T	E	E	17	2.3	1.47	8.49	0.117	24	28	25	27
1R0A	B	108	V	E	E	21	28.2	0.21	6.82	0.163	24	26	23	27
1R0A	B	109	L	E	E	17	1.7	1.31	9.31	0.142	23	23	25	21
1R0A	B	110	D	E	E	20	14.8	0.31	6.91	0.172	20	25	19	26
1R0A	B	111	V	C	#	20	0.2	1.16	9.25	0.152	28	21	31	18
1R0A	B	112	G	H	G	21	0.8	1.27	7.28	0.175	25	20	15	30
1R0A	B	113	D	H	G	16	41.7	0.18	4.42	0.089	14	27	14	27
1R0A	B	114	A	H	G	16	3.4	0.79	5.67	0.091	21	26	30	17
1R0A	B	116	F	H	G	13	17	0.95	4.77	0.063	17	24	16	25
1R0A	B	117	S	H	G	10	42	0.68	4.12	0.028	12	27	12	27
1R0A	B	118	V	C	S	12	6.3	1.62	6.36	0.023	21	20	23	18
1R0A	B	119	P	E	B	8	12	0.6	5.95	0.016	12	26	12	26
1R0A	B	120	L	C	#	10	0.1	1.33	7.84	0.03	31	14	27	18
1R0A	B	121	D	C	#	5	11.3	0.82	5.45	0.016	13	21	13	21
1R0A	B	122	E	C	T	1	77.9	0.3	3.93	0.002	11	17	3	25
1R0A	B	123	D	C	T	1	77.6	0.18	3.89	0	1	22	6	17
1R0A	B	124	F	H	G	8	0.7	2.59	7.47	0.023	20	17	22	15
1R0A	B	125	R	H	G	5	19.4	1.07	4.84	0.03	24	19	18	25
1R0A	B	126	K	H	G	2	43.5	0.77	4.6	0.019	12	27	12	27
1R0A	B	127	Y	H	G	6	13.2	2.52	6.93	0.044	24	28	26	26
1R0A	B	131	T	E	E	11	16.2	1.36	5.3	0.042	21	28	20	29
1R0A	B	132	I	E	E	12	3.9	0.65	5.72	0.033	22	24	23	23
1R0A	B	133	P	C	#	11	22.3	0.94	5.19	0.019	14	21	18	17
1R0A	B	134	S	C	#	7	24.6	0	4.69	0.012	8	19	7	20
1R0A	B	135	I	H	G	4	45.8	0.44	3.73	0.005	9	12	8	13
1R0A	B	136	N	H	G	1	100	0	3.43	0	0	14	1	13
1R0A	B	137	N	H	G	1	90.9	0.51	3.7	0	11	7	3	15
1R0A	B	138	E	C	#	1	75.5	0.16	3.63	0	0	12	6	6
1R0A	B	139	T	C	S	2	48.6	0.19	3.83	0	1	11	7	5
1R0A	B	140	P	C	#	1	85.1	0.37	3.74	0.002	3	14	4	13
1R0A	B	141	G	C	#	8	43.9	0.31	4.12	0.016	20	11	19	12
1R0A	B	142	I	E	E	5	41	0.62	4.57	0.014	15	21	18	18
1R0A	B	143	R	E	E	9	14.5	0.38	4.79	0.028	21	19	19	21
1R0A	B	144	Y	E	E	9	5.8	2.33	6.97	0.035	18	26	25	19
1R0A	B	145	Q	E	E	8	14.9	2.3	5.33	0.051	26	23	20	29
1R0A	B	146	Y	E	E	12	0.7	2.56	8.81	0.079	24	24	23	25
1R0A	B	147	N	C	S	8	18.8	0.49	5.1	0.033	19	24	16	27
1R0A	B	148	V	E	B	13	0.1	1.68	7.78	0.049	20	28	20	28
1R0A	B	149	L	C	#	16	0.2	2.85	9.34	0.1	30	25	31	24
1R0A	B	151	Q	C	T	22	12.6	0.43	7.8	0.217	22	32	22	32
1R0A	B	152	G	C	T	27	13	0.31	12.23	0.254	24	25	21	28
1R0A	B	154	K	C	T	21	20	0.75	10.86	0.156	24	26	24	26
1R0A	B	157	P	H	H	18	5.9	1.25	9.42	0.133	23	24	23	24
1R0A	B	158	A	H	H	13	3.4	1.05	6.43	0.077	17	27	21	23
1R0A	B	159	I	H	H	12	14.2	0.72	5.21	0.047	14	31	25	20
1R0A	B	160	F	C	T	15	3.7	1.32	6.41	0.063	29	19	31	17
1R0A	B	161	Q	H	H	10	24.5	0.3	4.58	0.047	25	14	19	20
1R0A	B	162	S	H	H	4	76.8	0	3.96	0.005	3	23	7	19
1R0A	B	163	S	H	H	10	31.1	0.21	4.6	0.021	14	17	20	11
1R0A	B	164	M	H	H	14	4.3	1.14	7.41	0.042	28	11	20	19
1R0A	B	165	T	H	H	5	60.8	0.18	4.09	0.019	10	16	6	20
1R0A	B	166	K	H	H	1	70.2	0.14	3.7	0.005	0	20	9	11
1R0A	B	167	I	H	H	10	3.9	1.85	6.11	0.019	14	15	21	8
1R0A	B	168	L	H	H	10	5.3	1.15	6.73	0.023	23	14	20	17
1R0A	B	169	E	H	H	2	65.6	0	3.86	0.002	5	17	7	15
1R0A	B	170	P	H	H	4	37.9	0	3.9	0	2	21	13	10
1R0A	B	171	F	H	H	8	7.8	0.61	5.59	0.009	14	15	21	8
1R0A	B	172	K	H	H	7	42.9	0.16	4.09	0.012	14	13	11	16
1R0A	B	173	K	H	H	1	75.8	0.14	3.6	0	2	15	6	11
1R0A	B	174	Q	C	T	1	78.6	0.16	3.54	0	2	13	8	7
1R0A	B	175	N	C	#	6	14.7	0.47	4.41	0.002	17	8	21	4
1R0A	B	176	P	C	T	2	76.7	0.21	3.5	0	4	15	2	17
1R0A	B	177	D	C	T	1	82.1	0.17	3.77	0	9	16	9	16
1R0A	B	178	I	C	#	10	9.5	0.51	5.85	0.019	26	14	25	15
1R0A	B	179	V	E	E	13	20.6	0.94	4.7	0.033	15	28	20	23
1R0A	B	180	I	E	E	15	7.1	1.05	6.42	0.061	27	24	23	28
1R0A	B	181	Y	E	E	19	5.2	1.29	6.96	0.107	21	23	25	19
1R0A	B	182	Q	E	E	19	7.6	0.61	8.5	0.154	28	25	27	26
1R0A	B	183	Y	E	E	25	10.5	0.9	10.14	0.221	22	30	25	27
1R0A	B	184	M	C	T	25	5.3	0.49	11.99	0.242	30	25	23	32
1R0A	B	185	D	C	T	25	0.7	1.54	10.13	0.254	25	22	23	24
1R0A	B	186	D	E	E	25	4.9	1.81	9.17	0.221	19	27	18	28
1R0A	B	187	L	E	E	19	0.3	2.61	10.43	0.152	25	24	24	25
1R0A	B	188	Y	E	E	20	1.3	3.32	9.16	0.14	26	22	24	24
1R0A	B	191	S	E	E	10	0.7	1.08	6.81	0.023	19	21	18	22
1R0A	B	192	D	C	#	3	54.9	0.18	3.99	0.005	9	24	8	25
1R0A	B	193	L	C	S	4	28.4	0.7	4.26	0.002	12	14	19	7
1R0A	B	194	E	C	#	1	60.2	0.39	3.84	0	0	19	3	16
1R0A	B	195	I	H	H	5	33.2	0.49	4.23	0.007	16	10	7	19
1R0A	B	196	G	H	H	4	42.3	0.36	3.73	0	1	19	0	20
1R0A	B	197	Q	H	H	1	61.7	0.29	3.85	0	3	20	8	15
1R0A	B	198	H	H	H	8	0.3	1.75	7.45	0.014	21	12	21	12
1R0A	B	200	T	H	H	2	48.8	0.55	4.04	0	0	26	7	19
1R0A	B	201	K	H	H	5	21.1	0.75	5.34	0.014	14	21	24	11
1R0A	B	202	I	H	H	12	4.4	1.02	8.07	0.047	24	18	26	16
1R0A	B	203	E	H	H	5	48.4	0.57	4.35	0.014	7	22	6	23
1R0A	B	204	E	H	H	1	44.6	0.29	3.96	0.002	5	24	15	14
1R0A	B	206	R	H	H	9	15.6	0.36	5.68	0.023	18	19	14	23
1R0A	B	207	Q	H	H	1	49.2	0.72	4.28	0.002	1	24	8	17
1R0A	B	208	H	H	H	6	3.6	1.19	5.49	0.005	10	19	18	11
1R0A	B	210	L	H	H	2	49.4	0.49	4.11	0.002	11	14	9	16
1R0A	B	211	R	C	T	1	74.4	0	3.44	0	2	16	10	8
1R0A	B	212	W	C	T	3	43.2	0.11	3.9	0.002	10	15	19	6
1R0A	B	213	G	C	T	7	73.6	0	3.59	0.005	5	21	15	11
1R0A	B	214	L	C	#	11	7.2	0.51	5.91	0.035	23	9	22	10
1R0A	B	215	T	C	#	8	52.5	0	4.3	0.026	3	26	6	23
1R0A	B	216	T	C	#	14	12.5	0	5.47	0.072	23	14	23	14
1R0A	B	217	P	C	#	15	33.3	0.18	4.76	0.058	17	19	24	12
1R0A	B	218	D	C	#	5	74.1	0.16	3.8	0.014	4	23	4	23
1R0A	B	219	K	C	#	11	19.7	0.16	5.82	0.023	21	9	17	13
1R0A	B	220	K	C	#	7	49.2	0	4.01	0.009	10	13	14	9
1R0A	B	228	L	H	G	11	70.9	0.15	3.98	0.016	9	13	11	11
1R0A	B	231	G	H	G	15	60.6	0	3.52	0.044	8	19	9	18
1R0A	B	232	Y	C	S	15	24	0.45	4.88	0.063	22	19	25	16
1R0A	B	233	E	C	S	14	6.6	1.11	5.94	0.065	22	22	24	20
1R0A	B	234	L	E	B	19	17.7	1.01	5.1	0.103	20	21	24	17
1R0A	B	235	H	C	#	13	38.2	0.27	4.02	0.07	13	22	10	25
1R0A	B	236	P	C	T	17	10.1	1.26	5.6	0.089	23	14	24	13
1R0A	B	237	D	C	T	10	56.9	0.18	3.95	0.04	6	17	10	13
1R0A	B	238	K	C	S	11	87	0	3.45	0.047	3	18	9	12
1R0A	B	239	W	C	#	18	18.2	0.83	5.39	0.121	22	7	19	10
1R0A	B	240	T	C	#	14	70.3	0	4	0.105	4	22	6	20
1R0A	B	241	V	C	#	17	44.4	0.21	4.09	0.145	15	15	14	16
1R0A	B	242	Q	C	#	19	21	0.45	4.84	0.149	17	16	17	16
1R0A	B	243	P	C	#	17	43.4	0.21	4.56	0.121	18	16	14	20
1R0A	B	244	I	C	#	19	3.2	0.53	7.64	0.133	23	18	23	18
1R0A	B	245	V	C	#	14	40.5	0.18	4.76	0.082	12	26	10	28
1R0A	B	246	L	C	#	13	0.3	1.9	7.02	0.065	29	13	27	15
1R0A	B	247	P	C	#	12	38.4	0.39	5.27	0.042	15	20	22	13
1R0A	B	248	E	C	#	3	80.2	0	3.79	0.012	6	15	4	17
1R0A	B	249	K	C	#	5	51.3	0.32	4.23	0.005	16	7	16	7
1R0A	B	250	D	C	S	1	100	0	3.41	0	0	13	0	13
1R0A	B	251	S	C	S	2	42.6	0.43	3.94	0.002	7	13	7	13
1R0A	B	252	W	C	#	7	6	0.97	6.2	0.012	20	11	21	10
1R0A	B	253	T	C	#	5	23.5	1.41	4.88	0.012	6	22	7	21
1R0A	B	254	V	H	H	7	1.6	2.25	6.45	0.016	15	14	9	20
1R0A	B	255	N	H	H	8	40.1	1.14	4.55	0.019	5	23	6	22
1R0A	B	256	D	H	H	9	9.1	0.34	5.3	0.033	11	23	15	19
1R0A	B	257	I	H	H	10	2.2	1.62	7.14	0.044	24	19	26	17
1R0A	B	258	Q	H	H	7	49.6	0.16	3.92	0.03	12	27	12	27
1R0A	B	259	K	H	H	12	61.2	0	4.13	0.049	8	26	18	16
1R0A	B	260	L	H	H	14	5.9	0.68	6.98	0.068	22	27	30	19
1R0A	B	261	V	H	H	11	20.6	1.08	4.37	0.047	18	22	16	24
1R0A	B	262	G	H	H	13	36.6	0.31	3.95	0.037	3	27	11	19
1R0A	B	263	K	H	H	18	7.5	1.39	6.48	0.093	14	23	21	16
1R0A	B	264	L	H	H	15	0.1	2.32	7.54	0.082	25	18	24	19
1R0A	B	265	N	H	H	8	60.4	0.34	4.24	0.033	9	26	12	23
1R0A	B	266	W	H	H	15	24	0.58	4.56	0.054	8	23	16	15
1R0A	B	268	S	C	T	9	35.1	0.67	3.92	0.028	13	17	12	18
1R0A	B	269	Q	C	T	8	52.5	0.15	3.77	0.021	3	22	10	15
1R0A	B	270	I	C	T	12	6.1	0.7	6.1	0.058	21	15	23	13
1R0A	B	271	Y	C	S	10	5.5	0.7	6.51	0.03	19	15	22	12
1R0A	B	272	P	C	T	3	80.2	0	3.54	0	5	22	10	17
1R0A	B	273	G	C	T	5	60	0.31	3.71	0	4	22	6	20
1R0A	B	274	I	C	#	9	7.2	2.13	5.29	0.016	26	11	21	16
1R0A	B	275	K	C	#	3	51.5	0.54	4.28	0.007	7	27	14	20
1R0A	B	276	V	C	#	9	15	0.38	4.54	0.016	27	11	19	19
1R0A	B	277	R	H	H	1	72.9	0	3.73	0	1	26	1	26
1R0A	B	278	Q	H	H	2	35.8	0.44	4.23	0.002	8	21	16	13
1R0A	B	279	L	H	H	9	1.7	1.32	7.74	0.026	29	10	24	15
1R0A	B	280	S	H	H	8	30.8	0.45	4.58	0.014	19	18	10	27
1R0A	B	281	K	H	H	5	17.8	0	4.08	0.002	2	25	13	14
1R0A	B	282	L	C	T	6	13	0.36	4.52	0.012	19	18	29	8
1R0A	B	283	L	C	S	6	21.9	0.55	4.9	0.012	19	13	20	12
1R0A	B	284	R	C	#	1	87.2	0	3.47	0	8	15	9	14
1R0A	B	285	G	C	S	2	56.4	0	3.61	0	0	13	2	11
1R0A	B	286	T	C	S	1	100	0	3.29	0	0	15	0	15
1R0A	B	287	K	C	#	4	32.1	0	3.62	0	16	3	17	2
1R0A	B	288	A	C	#	1	67.3	0.72	3.92	0	0	18	3	15
1R0A	B	289	L	C	T	4	51.1	0.34	3.99	0.005	10	9	4	15
1R0A	B	290	T	C	T	1	81.2	0.19	3.6	0	1	17	0	18
1R0A	B	291	E	C	#	1	48.8	0.4	3.75	0	7	14	11	10
1R0A	B	292	V	C	#	1	49.8	0	3.73	0	4	17	3	18
1R0A	B	293	I	C	#	6	11.5	0.7	4.53	0.002	21	10	24	7
1R0A	B	294	P	C	#	1	82	0.39	3.65	0	1	25	1	25
1R0A	B	295	L	C	#	3	27.2	0.18	4.45	0.007	20	11	16	15
1R0A	B	296	T	C	#	2	34.7	0.39	3.8	0.002	11	14	15	10
1R0A	B	297	E	H	H	1	53.8	0	3.42	0	1	15	0	16
1R0A	B	298	E	H	H	1	25	0.25	3.89	0	2	17	7	12
1R0A	B	300	E	H	H	3	41.3	0.58	4.13	0.007	14	19	10	23
1R0A	B	301	L	H	H	1	63.6	0.35	3.54	0	2	19	11	10
1R0A	B	302	E	H	H	3	26.4	0.99	5.07	0.007	14	16	16	14
1R0A	B	303	L	H	H	10	3	1.69	6.86	0.026	27	14	22	19
1R0A	B	304	A	H	H	4	48	0.79	3.96	0.007	4	24	9	19
1R0A	B	305	E	H	H	2	35.8	0.55	4.22	0.007	3	25	13	15
1R0A	B	306	N	H	H	10	3	1.22	6.98	0.026	18	19	27	10
1R0A	B	307	R	H	H	9	12.3	0.6	5.48	0.033	12	21	12	21
1R0A	B	308	E	H	H	1	56.1	0.42	3.9	0.009	1	25	7	19
1R0A	B	309	I	H	H	5	34.8	0.51	4.35	0.014	11	16	15	12
1R0A	B	310	L	C	T	14	1.6	1.43	7.23	0.049	24	13	24	13
1R0A	B	311	K	C	T	7	53.8	0.3	3.94	0.026	6	19	5	20
1R0A	B	312	E	C	S	5	56.4	0.42	4.18	0.023	7	21	10	18
1R0A	B	313	P	C	#	10	52.8	0.18	4.13	0.054	14	17	14	17
1R0A	B	314	V	C	#	10	14.8	0.18	5.62	0.042	23	11	22	12
1R0A	B	315	H	C	T	3	66.1	0	3.57	0.002	6	16	7	15
1R0A	B	316	G	C	T	2	84.8	0	3.3	0	0	18	5	13
1R0A	B	317	V	C	#	7	26.1	0.21	4.22	0.009	18	5	18	5
1R0A	B	318	Y	C	#	1	66.5	0.21	3.92	0.002	1	22	4	19
1R0A	B	319	Y	C	#	7	28.8	0.85	4.4	0.016	19	10	14	15
1R0A	B	320	D	C	#	3	21	0.67	4.51	0.005	5	16	12	9
1R0A	B	321	P	C	T	4	66	0.43	3.92	0.014	16	13	12	17
1R0A	B	322	S	C	T	2	85.8	0.22	3.64	0.002	6	16	2	20
1R0A	B	323	K	C	S	3	33.4	0.15	4.31	0.023	8	15	11	12
1R0A	B	324	D	C	#	15	67.7	0.15	4.55	0.072	10	21	12	19
1R0A	B	325	L	C	#	20	1.2	2.06	7.91	0.14	26	14	23	17
1R0A	B	326	I	E	E	18	15.7	1.63	5.87	0.179	13	27	13	27
1R0A	B	328	E	E	E	22	31.8	0.84	6.27	0.212	16	32	16	32
1R0A	B	329	I	E	E	25	4.2	0.72	8.47	0.224	29	24	30	23
1R0A	B	330	Q	E	E	23	21.5	0.56	6.73	0.17	14	31	18	27
1R0A	B	331	K	E	E	11	54.6	0.16	3.89	0.117	22	23	17	28
1R0A	B	332	Q	E	E	16	20.4	0.72	5.12	0.086	15	17	20	12
1R0A	B	333	G	E	E	13	28.8	1.23	4.17	0.042	8	20	7	21
1R0A	B	334	Q	C	T	4	93.1	0	3.57	0.016	1	23	7	17
1R0A	B	335	G	C	T	13	16.3	0.98	4.9	0.033	16	12	9	19
1R0A	B	336	Q	E	E	15	24.5	0.47	5.15	0.077	11	22	11	22
1R0A	B	337	W	E	E	20	2.9	0.6	7.64	0.14	25	18	26	17
1R0A	B	338	T	E	E	24	3	0.79	9.46	0.212	18	25	16	27
1R0A	B	339	Y	E	E	27	4.8	0.85	9.55	0.24	27	22	29	20
1R0A	B	340	Q	E	E	26	5.2	1.18	10.05	0.226	19	29	17	31
1R0A	B	342	Y	E	E	19	8.5	1.21	6.3	0.138	16	25	16	25
1R0A	B	343	Q	C	S	13	10.5	0.85	6.19	0.079	15	16	13	18
1R0A	B	344	E	C	S	5	39.7	0.72	4.13	0.023	8	20	12	16
1R0A	B	345	P	C	T	9	67.8	0.39	3.71	0.033	3	24	3	24
1R0A	B	346	F	C	T	11	38.8	0.24	4.61	0.065	14	18	9	23
1R0A	B	347	K	C	#	6	42.3	0.56	4.78	0.051	9	19	9	19
1R0A	B	348	N	E	E	18	7.3	0.78	7.61	0.131	21	16	20	17
1R0A	B	349	L	E	E	15	21.6	0.37	5.14	0.124	16	25	21	20
1R0A	B	350	K	E	E	23	9.2	0.57	5.35	0.177	15	30	22	23
1R0A	B	351	T	E	E	23	10.9	0.72	7.13	0.203	28	15	19	24
1R0A	B	352	G	E	E	25	2.1	0.31	7.53	0.203	15	28	21	22
1R0A	B	353	K	E	E	18	30.3	0.33	4.44	0.182	17	23	15	25
1R0A	B	354	Y	E	E	22	9.5	0.84	5.24	0.156	23	21	28	16
1R0A	B	355	A	C	#	17	57.9	0.54	4.11	0.077	10	24	6	28
1R0A	B	356	R	C	#	8	42.9	0.39	3.89	0.051	20	11	17	14
1R0A	B	357	M	C	#	14	60.5	0.45	3.85	0.035	14	14	18	10
1R0A	B	359	G	C	T	11	39.1	0.31	4.71	0.014	6	17	9	14
1R0A	B	360	A	C	T	10	0.4	1.01	5.51	0.021	19	4	15	8
1R0A	B	361	H	C	T	4	70.6	0	3.44	0	0	16	7	9
1R0A	B	362	T	C	T	1	90	0.19	3.51	0	5	13	0	18
1R0A	B	363	N	C	#	8	25	0.62	4.36	0.007	11	17	17	11
1R0A	B	364	D	H	H	10	47.5	0.34	4.45	0.04	19	18	13	24
1R0A	B	365	V	H	H	14	16.6	0.97	5.85	0.063	16	23	13	26
1R0A	B	366	K	H	H	13	13.1	1.86	5.99	0.061	12	23	10	25
1R0A	B	367	Q	H	H	14	2.8	1.71	7.3	0.091	19	24	24	19
1R0A	B	368	L	H	H	23	1.9	1.72	8.03	0.168	27	27	25	29
1R0A	B	370	E	H	H	18	13.6	0.3	5.2	0.163	13	33	21	25
1R0A	B	371	A	H	H	27	0.5	1.9	7.06	0.226	24	26	30	20
1R0A	B	373	Q	H	H	27	11.7	0.74	5.34	0.294	14	28	17	25
1R0A	B	374	K	H	H	24	36.9	0.44	4.41	0.261	15	33	20	28
1R0A	B	375	I	H	H	31	0.4	2.85	8.69	0.329	30	25	36	19
1R0A	B	376	T	H	H	31	0.2	2.36	8.66	0.378	27	21	23	25
1R0A	B	377	T	H	H	28	15.2	1.41	6.35	0.266	24	26	25	25
1R0A	B	378	E	H	H	27	4.6	2.03	7.41	0.242	25	24	24	25
1R0A	B	382	I	H	H	19	13.2	1.01	5.5	0.149	16	28	21	23
1R0A	B	383	W	H	H	18	11.3	1.13	5.68	0.126	14	26	20	20
1R0A	B	384	G	C	S	22	21.4	1.47	6.24	0.159	21	19	19	21
1R0A	B	385	K	C	#	15	17.7	0.55	7.31	0.189	20	27	21	26
1R0A	B	386	T	C	#	26	22.7	0.38	10.21	0.266	19	25	20	24
1R0A	B	387	P	C	#	28	0.6	2.02	10.77	0.245	31	14	31	14
1R0A	B	388	K	E	E	13	36.8	0.6	5.59	0.2	9	28	12	25
1R0A	B	390	K	E	E	13	29.3	0.75	4.87	0.159	10	28	17	21
1R0A	B	392	P	C	S	19	30.2	0.75	4.81	0.114	14	24	22	16
1R0A	B	393	I	C	S	15	16.1	0.19	4.85	0.068	18	16	22	12
1R0A	B	394	Q	C	#	4	69.6	0.4	4.11	0.026	3	20	3	20
1R0A	B	395	K	H	H	8	51.7	0.72	4.2	0.033	12	10	5	17
1R0A	B	396	E	H	H	2	81.3	0	3.69	0.014	1	17	0	18
1R0A	B	397	T	H	H	7	40.9	0.56	4.27	0.021	4	19	13	10
1R0A	B	399	E	H	H	11	52	0.44	4.36	0.049	9	18	9	18
1R0A	B	400	T	H	H	8	56.3	0.19	4.07	0.026	5	16	5	16
1R0A	B	401	W	H	H	5	50.7	0.19	4.52	0.044	9	19	12	16
1R0A	B	402	W	H	H	20	3.5	1.53	8.15	0.1	24	13	20	17
1R0A	B	403	T	H	H	20	16.4	0.39	7.28	0.103	25	17	20	22
1R0A	B	404	E	H	H	13	46.5	0.16	4.32	0.056	8	26	14	20
1R0A	B	405	Y	H	H	12	23.4	0.85	5.15	0.098	17	18	21	14
1R0A	B	406	W	C	#	24	0.7	3.18	7.94	0.166	24	16	22	18
1R0A	B	407	Q	C	#	21	30.5	0.96	4.68	0.163	13	27	18	22
1R0A	B	408	A	C	#	28	9.9	1.01	6.66	0.247	21	27	19	29
1R0A	B	409	T	C	S	27	8.9	0.41	8.36	0.287	32	18	23	27
1R0A	B	410	W	C	S	30	6.5	0.75	8.6	0.34	34	20	31	23
1R0A	B	411	I	C	#	28	14.1	0.37	9.08	0.298	22	29	24	27
1R0A	B	412	P	C	#	28	0.4	1.28	9.2	0.296	29	20	31	18
1R0A	B	413	E	E	E	20	35.5	0.56	5.48	0.196	10	22	12	20
1R0A	B	414	W	E	E	20	14.4	1.1	5.59	0.172	27	10	24	13
1R0A	B	415	E	E	E	12	31.5	0.55	3.97	0.077	0	26	9	17
1R0A	B	416	F	E	E	12	26.8	0.82	4.41	0.068	9	17	7	19
1R0A	B	417	V	C	#	14	30	0	4.13	0.04	13	11	15	9
1R0A	B	418	N	C	#	6	86.6	0	3.5	0.014	5	14	4	15
1R0A	B	419	T	C	#	12	59	0.18	3.77	0.021	9	11	15	5
1R0A	B	420	P	C	#	8	67.3	0.21	3.67	0.023	1	18	1	18
1R0A	B	421	P	C	#	12	83.1	0	3.64	0.056	13	9	8	14
1R0A	B	422	L	C	S	12	62.1	0	3.85	0.04	5	17	12	10
1R0A	B	423	V	C	#	17	26.6	0.58	4.77	0.079	19	11	20	10
1R0A	B	424	K	C	#	15	55.3	0.4	4.66	0.11	17	19	18	18
1R0A	B	425	L	C	T	21	2.9	1.14	8.09	0.135	16	25	19	22
1R0A	B	426	W	C	T	23	15.4	0.3	10	0.163	20	22	23	19
1R0A	B	427	Y	C	#	15	25.5	0.24	5.3	0.119	18	19	16	21
1R0A	B	428	Q	C	#	14	53.8	0.15	4.26	0.072	12	14	9	17
1R0A	B	429	L	C	#	8	100	0	3.44	0.026	0	0	5	10
1QFU	A	9	S	C	#	1	100	0	3.21	0	0	0	0	3
1QFU	A	10	T	C	#	1	95.5	0	3.55	0.006	1	3	2	2
1QFU	A	11	A	C	#	2	96.2	0	3.36	0.006	0	5	1	4
1QFU	A	12	T	C	#	3	85.2	0	3.37	0.006	1	5	1	5
1QFU	A	13	L	C	#	3	90.3	0.16	3.39	0.009	0	6	1	5
1QFU	A	14	C	C	#	5	84	0	3.48	0.016	3	3	2	4
1QFU	A	15	L	C	#	4	90.8	0	3.44	0.016	0	6	0	6
1QFU	A	16	G	C	#	9	92.5	0	3.29	0.022	8	4	7	5
1QFU	A	17	H	C	#	10	64.3	0.27	3.49	0.025	6	9	9	6
1QFU	A	18	H	C	#	8	57.6	0.36	3.6	0.019	1	17	9	9
1QFU	A	19	A	C	#	6	36.4	0.29	3.84	0.016	13	6	7	12
1QFU	A	20	V	C	#	6	26.9	0.36	4.27	0.009	10	10	13	7
1QFU	A	21	P	C	S	1	91.7	0.19	3.44	0	2	13	0	15
1QFU	A	22	N	C	S	2	84.9	0.32	3.44	0	0	19	0	19
1QFU	A	23	G	C	#	7	34.1	0	3.86	0.013	19	7	19	7
1QFU	A	24	T	E	E	10	25.7	0.9	4.23	0.019	11	20	16	15
1QFU	A	25	L	E	E	2	50	0.18	3.92	0.019	6	23	4	25
1QFU	A	26	V	E	E	9	6	0.58	5.26	0.025	19	10	20	9
1QFU	A	27	K	C	#	4	73.8	0.16	3.72	0.016	4	20	6	18
1QFU	A	28	T	C	#	6	42	0.19	3.86	0.009	13	7	12	8
1QFU	A	29	I	C	S	1	98.7	0	3.36	0	0	10	0	10
1QFU	A	30	T	C	S	1	94.3	0.19	3.56	0	0	8	0	8
1QFU	A	31	D	C	#	1	45.5	0.15	4.15	0	7	5	7	5
1QFU	A	32	D	C	S	1	75.7	0.15	3.82	0	1	13	0	14
1QFU	A	33	Q	C	S	1	64.1	0.3	3.87	0	6	14	3	17
1QFU	A	34	I	E	E	6	20.6	0.82	4.65	0.013	10	15	11	14
1QFU	A	35	E	E	E	4	32.2	0.47	4.35	0.022	9	19	8	20
1QFU	A	36	V	E	E	12	6.4	2.26	6.07	0.047	16	15	16	15
1QFU	A	37	T	C	S	11	13	0.97	5.33	0.044	9	17	10	16
1QFU	A	38	N	C	#	12	56.5	0.63	4.56	0.054	5	21	6	20
1QFU	A	39	A	E	E	15	18.5	0.53	4.91	0.073	21	7	21	7
1QFU	A	40	T	E	E	16	42.2	0.72	4.16	0.082	5	20	7	18
1QFU	A	41	E	E	E	16	28.9	0.44	4.03	0.104	12	18	13	17
1QFU	A	42	L	C	#	17	20.7	1.99	5.09	0.123	11	19	15	15
1QFU	A	43	V	E	E	19	1.9	2.34	6.01	0.148	14	17	12	19
1QFU	A	44	Q	E	E	17	7.4	0.9	5.26	0.158	17	21	23	15
1QFU	A	45	S	C	#	12	53.1	0.45	3.99	0.085	13	22	10	25
1QFU	A	46	S	C	#	10	61.7	0.24	4.01	0.041	1	30	2	29
1QFU	A	47	S	C	#	8	33.6	0.24	4.23	0.05	30	3	24	9
1QFU	A	52	C	E	E	10	3.6	1.39	6.14	0.022	13	25	16	22
1QFU	A	53	N	E	E	4	37.1	0.78	4.09	0.013	13	18	6	25
1QFU	A	54	N	E	E	2	46	0.62	4.34	0.003	7	21	3	25
1QFU	A	55	P	C	S	5	51.8	0.19	3.88	0	2	24	6	20
1QFU	A	56	H	C	S	11	10.1	0.54	5.07	0.032	22	15	29	8
1QFU	A	57	R	C	#	2	52.7	0.33	4.1	0.019	6	31	11	26
1QFU	A	58	I	E	E	12	13	1.04	4.97	0.063	35	14	31	18
1QFU	A	64	C	C	#	16	1.5	2.47	6.76	0.12	20	19	22	17
1QFU	A	65	T	C	#	20	19.5	1.83	5.96	0.208	17	28	16	29
1QFU	A	68	D	H	H	19	0.5	2.16	7.36	0.215	22	24	23	23
1QFU	A	69	A	H	H	20	8.7	2.06	9.9	0.183	26	24	28	22
1QFU	A	70	L	H	H	21	0.5	1.54	11.9	0.265	31	25	27	29
1QFU	A	72	G	C	T	17	2.9	1.34	8.12	0.12	20	28	23	25
1QFU	A	73	D	C	#	15	0.3	1.77	7.54	0.091	18	23	19	22
1QFU	A	76	C	H	G	13	0.5	1.23	6.03	0.047	21	16	28	9
1QFU	A	77	D	H	G	6	23.7	0.32	4.05	0.019	21	16	16	21
1QFU	A	80	Q	C	T	3	41.6	0.14	3.78	0.019	16	18	13	21
1QFU	A	81	N	C	T	1	54.5	0.34	4.03	0.003	13	18	4	27
1QFU	A	82	E	C	#	3	29.9	0.72	4.62	0.022	17	19	23	13
1QFU	A	83	T	E	B	6	32.9	0.72	4.75	0.038	16	22	9	29
1QFU	A	84	W	C	#	15	3	2.45	7.63	0.079	21	18	22	17
1QFU	A	85	D	C	S	11	19.1	1.5	5.13	0.104	13	25	13	25
1QFU	A	86	L	E	E	20	0.3	2.62	7.83	0.186	24	26	24	26
1QFU	A	89	E	E	E	20	5.8	0.89	5.84	0.196	19	22	17	24
1QFU	A	91	S	C	T	7	69.2	0.2	3.61	0.038	4	18	5	17
1QFU	A	93	A	C	#	12	17.8	0.25	4.36	0.063	21	6	22	5
1QFU	A	95	S	C	#	11	33.3	0.45	4.31	0.076	18	19	17	20
1QFU	A	96	N	C	#	6	53.9	0.62	4.64	0.032	10	27	14	23
1QFU	A	97	C	C	S	14	0.9	1.13	7.51	0.057	26	20	28	18
1QFU	A	98	Y	C	S	13	1.7	1.53	6.88	0.088	30	18	28	20
1QFU	A	99	P	C	#	12	4.4	1.27	5.99	0.066	13	29	16	26
1QFU	A	100	Y	E	E	16	20.4	0.66	4.7	0.101	25	18	26	17
1QFU	A	101	D	E	E	11	51.2	0.63	4.32	0.091	5	26	9	22
1QFU	A	102	V	C	#	16	12.5	0.79	4.81	0.136	19	10	16	13
1QFU	A	103	P	C	T	12	39.9	0.4	3.87	0.069	6	15	11	10
1QFU	A	104	D	C	T	10	60.8	0.45	3.6	0.06	5	13	8	10
1QFU	A	105	Y	H	H	18	37.9	0.42	3.93	0.139	17	7	9	15
1QFU	A	106	A	H	H	16	68.7	0	3.68	0.114	3	18	1	20
1QFU	A	107	S	H	H	13	35.5	0.21	3.88	0.098	4	18	7	15
1QFU	A	109	R	H	H	24	10.8	1.28	5.29	0.3	20	19	17	22
1QFU	A	110	S	H	H	19	54.5	0.21	4.19	0.202	11	22	4	29
1QFU	A	111	L	H	H	18	23.9	0.83	4.3	0.158	13	25	16	22
1QFU	A	112	V	H	H	23	1.6	1.34	7.8	0.224	27	23	27	23
1QFU	A	113	A	H	H	24	1.8	1.5	6.48	0.268	25	21	19	27
1QFU	A	114	S	H	H	18	43.9	0	4.47	0.17	6	26	8	24
1QFU	A	115	S	H	H	17	6.7	0.44	5.43	0.129	14	24	24	14
1QFU	A	116	G	C	T	16	5.8	0.36	5.8	0.148	19	23	14	28
1QFU	A	117	T	E	B	12	2	2.05	6.64	0.091	14	28	14	28
1QFU	A	118	L	C	#	15	1.7	0.81	8.68	0.104	26	23	27	22
1QFU	A	119	E	C	#	3	18.4	1.02	5.04	0.025	7	28	8	27
1QFU	A	120	F	E	E	6	7.4	0.61	5.78	0.028	23	13	19	17
1QFU	A	121	I	E	E	2	39.3	0.8	4.23	0.003	8	23	13	18
1QFU	A	122	T	E	E	1	73.3	0.21	3.63	0.003	10	16	6	20
1QFU	A	123	E	C	#	4	17.2	0.53	4.4	0.003	21	9	22	8
1QFU	A	124	G	C	#	1	85.8	0	3.45	0	0	19	2	17
1QFU	A	125	F	C	#	4	11	0.79	5.89	0.013	28	6	28	6
1QFU	A	126	T	C	#	1	72.6	0.18	4.05	0.003	1	25	2	24
1QFU	A	127	W	C	#	4	6.4	1.59	6.14	0.013	28	9	23	14
1QFU	A	128	T	C	T	1	77.6	0.18	3.72	0	4	23	9	18
1QFU	A	129	G	C	T	2	55.2	0.31	3.46	0	4	21	8	17
1QFU	A	130	V	E	E	4	10.2	1.62	5.27	0.016	25	10	28	7
1QFU	A	131	T	E	E	3	54	0.72	4.26	0.013	11	19	12	18
1QFU	A	132	Q	C	#	3	39.6	0.3	3.84	0.025	17	18	11	24
1QFU	A	133	N	C	#	3	60.5	0.18	3.82	0.019	13	18	5	26
1QFU	A	134	G	C	#	11	23.5	0.64	4.28	0.038	16	20	20	16
1QFU	A	135	G	C	#	10	44.9	0	3.79	0.025	19	16	11	24
1QFU	A	136	S	E	B	9	11.8	0.81	4.33	0.022	20	19	27	12
1QFU	A	137	N	C	S	3	70.1	0.18	3.52	0.006	4	21	3	22
1QFU	A	138	A	C	S	9	9.1	0.24	4.59	0.022	14	18	19	13
1QFU	A	140	K	C	#	3	49.8	0.3	3.97	0.009	9	20	6	23
1QFU	A	141	R	C	#	5	39.5	0.25	4	0.009	17	10	15	12
1QFU	A	142	G	C	S	4	69.5	0	3.39	0.003	3	17	5	15
1QFU	A	144	G	C	S	4	42.1	0.31	4.05	0.003	1	14	2	13
1QFU	A	145	S	C	#	5	47.9	0.45	3.84	0.006	11	13	10	14
1QFU	A	146	G	E	B	9	12.1	0.67	4.73	0.016	14	17	16	15
1QFU	A	147	F	C	#	13	6.5	1.07	6.56	0.057	23	23	18	28
1QFU	A	148	F	C	#	17	1.2	1.17	8.17	0.104	26	24	25	25
1QFU	A	149	S	C	T	12	27.6	0.22	4.66	0.054	13	36	23	26
1QFU	A	150	R	C	T	8	14.7	0.49	5.76	0.12	24	25	27	22
1QFU	A	151	L	E	E	16	0.1	2.65	8.99	0.161	29	23	33	19
1QFU	A	152	N	E	E	10	3.8	1.78	6.66	0.095	15	28	16	27
1QFU	A	153	W	E	E	13	7.6	1.29	5.99	0.107	23	24	21	26
1QFU	A	155	T	E	E	9	18.2	1.42	4.61	0.044	16	28	14	30
1QFU	A	156	K	E	E	3	28.4	1.17	4.68	0.016	22	14	19	17
1QFU	A	157	S	E	B	1	34.5	0.24	4.15	0.006	13	15	12	16
1QFU	A	158	G	C	T	1	94.8	0	3.39	0	0	19	5	14
1QFU	A	159	S	C	T	1	69.7	0.21	3.53	0	5	14	0	19
1QFU	A	160	T	E	B	1	62.9	0.72	4.14	0	2	25	5	22
1QFU	A	161	Y	C	#	4	3	3.32	7.17	0.013	26	9	23	12
1QFU	A	162	P	C	#	3	39.4	0.72	4.2	0	8	26	10	24
1QFU	A	163	V	C	#	1	61.6	0.39	3.65	0	9	21	4	26
1QFU	A	164	L	E	E	6	4.3	1.32	5.7	0.013	23	13	33	3
1QFU	A	165	N	E	E	1	69.4	0.18	3.62	0	8	21	2	27
1QFU	A	166	V	C	#	7	14	0.19	5.1	0.009	15	17	19	13
1QFU	A	167	T	C	#	2	58.1	0	3.95	0.003	12	20	7	25
1QFU	A	168	M	E	E	6	14.1	0.7	5.01	0.019	19	19	25	13
1QFU	A	169	P	E	E	3	41	0.43	4.1	0.003	4	26	2	28
1QFU	A	170	N	C	#	4	0.8	1.48	5.99	0.013	22	9	21	10
1QFU	A	171	N	C	#	1	87.4	0	3.82	0	0	18	4	14
1QFU	A	172	D	C	S	1	44.6	0.17	3.84	0	8	13	12	9
1QFU	A	173	N	C	S	1	99.6	0	3.38	0	0	16	0	16
1QFU	A	174	F	C	S	5	24.7	0.57	4.58	0.009	7	17	11	13
1QFU	A	175	D	C	#	9	30.7	0.34	4.37	0.028	12	20	10	22
1QFU	A	176	K	E	E	8	2.8	2.02	6.86	0.057	25	17	25	17
1QFU	A	177	L	E	E	17	2.1	2.82	8.34	0.107	21	30	23	28
1QFU	A	178	Y	E	E	12	0.4	1.94	9.62	0.136	31	21	28	24
1QFU	A	179	I	E	E	21	1.9	0.84	11.28	0.208	27	27	29	25
1QFU	A	180	W	E	E	15	0.2	2.62	8.81	0.218	28	24	27	25
1QFU	A	183	H	E	E	13	0.1	2.71	8.09	0.107	28	27	31	24
1QFU	A	184	H	E	E	10	5.6	1.9	6.52	0.06	13	31	20	24
1QFU	A	186	S	C	S	3	18.1	0.87	4.63	0.016	13	17	11	19
1QFU	A	187	T	C	S	2	41	0.72	4.18	0.003	4	21	6	19
1QFU	A	188	N	H	H	1	70	0.18	3.6	0	11	14	2	23
1QFU	A	189	Q	H	H	1	74.7	0.43	3.52	0	0	19	4	15
1QFU	A	190	E	H	H	5	25.8	0.6	4.45	0.006	11	19	15	15
1QFU	A	192	T	H	H	1	38.8	0.57	4.14	0.006	11	19	3	27
1QFU	A	193	S	H	H	3	41.1	0	3.76	0.003	1	28	10	19
1QFU	A	194	L	H	H	8	22.5	0.85	4.63	0.028	19	24	27	16
1QFU	A	196	V	C	T	2	31.8	0.6	4.35	0.009	8	25	11	22
1QFU	A	197	Q	C	T	1	35.8	0.3	3.96	0	15	19	20	14
1QFU	A	198	A	C	S	1	47.6	0.57	4.07	0	14	19	2	31
1QFU	A	199	S	C	S	1	59.7	0.21	3.95	0	1	33	6	28
1QFU	A	200	G	C	#	5	4.5	0.67	4.74	0.009	31	9	28	12
1QFU	A	201	R	C	#	2	32.5	1	4.42	0.013	6	31	6	31
1QFU	A	203	T	E	E	5	17.5	1.13	5.31	0.022	7	29	10	26
1QFU	A	204	V	E	E	10	0.2	1.41	7.37	0.038	26	18	21	23
1QFU	A	205	S	E	E	6	20.6	0.24	4.93	0.016	9	25	12	22
1QFU	A	206	T	C	#	5	11.4	1.12	5.33	0.006	21	11	17	15
1QFU	A	207	R	C	S	1	71.3	0.12	3.44	0	1	22	8	15
1QFU	A	208	R	C	S	2	62.7	0.24	3.58	0	2	15	8	9
1QFU	A	209	S	C	#	5	36.4	0.22	3.97	0.003	7	13	16	4
1QFU	A	210	Q	E	E	1	76.9	0.3	3.53	0	10	12	1	21
1QFU	A	211	Q	E	E	7	27.4	0.56	4.2	0.013	13	17	20	10
1QFU	A	212	T	E	E	3	44.9	0.38	3.86	0	9	20	6	23
1QFU	A	213	I	E	E	8	15.9	1.01	4.54	0.016	22	14	25	11
1QFU	A	214	I	C	#	1	60.5	0.33	3.84	0	6	26	1	31
1QFU	A	215	P	C	#	4	7.4	1.26	5.07	0.025	32	8	32	8
1QFU	A	216	N	C	#	1	60.4	0.63	3.77	0	2	28	7	23
1QFU	A	217	I	C	#	1	35.6	0.37	3.96	0.003	19	14	15	18
1QFU	A	218	G	C	#	3	27.1	0.64	4.27	0	0	23	5	18
1QFU	A	219	S	C	#	1	90.4	0.24	3.51	0	6	17	1	22
1QFU	A	220	R	C	#	3	27	0.38	4.05	0.006	12	10	18	4
1QFU	A	221	P	C	#	1	73.9	0.51	3.93	0	0	15	3	12
1QFU	A	222	W	C	#	1	82.9	0.1	3.42	0	4	14	2	16
1QFU	A	223	V	C	S	6	32.2	0.92	4.23	0.009	12	12	17	7
1QFU	A	224	R	C	S	6	36.8	0.26	3.84	0.006	13	11	17	7
1QFU	A	225	G	C	S	4	39.1	0	3.6	0	0	22	9	13
1QFU	A	226	L	C	#	6	25.7	0.8	4.61	0.013	20	9	20	9
1QFU	A	227	S	C	S	5	20.3	0.84	4.97	0.016	8	22	11	19
1QFU	A	228	S	C	#	10	2.2	1.05	6.46	0.041	18	17	18	17
1QFU	A	229	R	E	E	7	13.7	1.21	5.37	0.06	18	23	14	27
1QFU	A	231	S	E	E	15	7.8	2.46	6.6	0.12	15	24	16	23
1QFU	A	233	Y	E	E	12	18.2	1.05	5.46	0.145	16	27	20	23
1QFU	A	234	W	E	E	15	21.6	0.47	4.81	0.139	29	24	25	28
1QFU	A	235	T	E	E	14	4.8	1.28	5.8	0.088	23	22	26	19
1QFU	A	236	I	E	E	12	27.1	0.33	4.53	0.073	13	28	11	30
1QFU	A	237	V	E	E	10	0.3	2.16	7.49	0.041	22	15	24	13
1QFU	A	238	K	C	#	4	49.2	1.03	4.31	0.019	3	26	4	25
1QFU	A	239	P	C	T	3	44.7	0.42	3.93	0.006	9	15	6	18
1QFU	A	240	G	C	T	2	60.2	0	3.75	0	1	19	1	19
1QFU	A	241	D	C	#	4	5.8	0.47	4.98	0.003	13	15	19	9
1QFU	A	242	V	E	E	3	22.2	1.33	4.91	0.009	8	25	8	25
1QFU	A	243	L	E	E	9	0.6	1.03	7.64	0.044	26	15	26	15
1QFU	A	244	V	E	E	5	30.4	0.59	4.54	0.028	9	29	14	24
1QFU	A	245	I	E	E	9	0.5	1.34	7.87	0.073	27	22	29	20
1QFU	A	246	N	E	E	3	20.4	1.17	4.76	0.016	8	32	11	29
1QFU	A	248	N	C	S	2	15.9	1.61	5.18	0.013	11	31	9	33
1QFU	A	254	P	E	E	14	1.3	0.6	8.73	0.148	27	24	28	23
1QFU	A	255	R	C	#	7	25.2	0.24	4.66	0.063	16	25	17	24
1QFU	A	256	G	E	E	12	0.7	1.47	7.71	0.047	15	29	17	27
1QFU	A	257	Y	E	E	6	5.7	2.19	6.57	0.082	23	24	20	27
1QFU	A	258	F	E	E	16	2.5	1.1	9.87	0.095	26	20	30	16
1QFU	A	259	K	E	E	3	22.6	0.75	5.62	0.041	11	28	15	24
1QFU	A	260	M	C	#	11	22.2	0.18	4.57	0.069	21	20	20	21
1QFU	A	261	R	C	#	4	49.2	0.12	3.9	0.038	14	18	17	15
1QFU	A	262	T	C	#	9	100	0	3.56	0.044	6	16	2	20
1QFU	A	263	G	C	S	13	69.4	0	3.54	0.05	2	21	15	8
1QFU	A	264	K	C	S	11	56.4	0	3.44	0.076	7	22	10	19
1QFU	A	265	S	C	#	18	15.5	1.06	5.06	0.151	25	10	24	11
1QFU	A	266	S	E	E	24	33.6	0.89	4.97	0.274	14	27	10	31
1QFU	A	267	I	E	E	28	16.6	1.66	5.2	0.306	28	18	22	24
1QFU	A	268	M	E	E	24	4.3	1.04	5.94	0.278	24	24	29	19
1QFU	A	269	R	E	E	19	66.7	0.13	3.8	0.221	11	28	8	31
1QFU	A	270	S	C	#	17	8.2	0.84	4.82	0.139	20	17	25	12
1QFU	A	275	D	E	E	2	38.8	0.32	4.21	0.003	9	18	13	14
1QFU	A	276	T	E	E	1	82.3	0.2	3.55	0	2	21	0	23
1QFU	A	277	C	E	E	5	31.6	0.21	4.22	0.003	10	15	17	8
1QFU	A	278	I	E	E	1	78.7	0.18	3.54	0.006	2	23	1	24
1QFU	A	279	S	C	#	11	19.9	0.82	4.53	0.032	20	13	24	9
1QFU	A	280	E	C	S	8	48.6	0.56	4.33	0.06	9	23	5	27
1QFU	A	281	C	E	E	19	0.4	1.43	6.88	0.145	22	26	24	24
1QFU	A	284	P	C	T	18	18.9	0.77	4.49	0.196	14	25	10	29
1QFU	A	285	N	C	T	13	47.7	0.47	3.99	0.088	10	25	14	21
1QFU	A	287	S	E	E	15	4.5	0.89	6.25	0.12	23	26	23	26
1QFU	A	288	I	C	#	19	0.9	1.47	6.71	0.142	25	18	27	16
1QFU	A	289	P	C	#	15	48.5	0.51	4.53	0.082	7	33	9	31
1QFU	A	290	N	C	#	14	46.9	0.34	3.86	0.098	17	15	16	16
1QFU	A	291	D	C	S	14	76.8	0.16	3.6	0.057	1	22	6	17
1QFU	A	292	K	C	S	17	27.3	0.48	4.24	0.095	17	11	21	7
1QFU	A	293	P	C	S	18	46.5	0.18	4.03	0.095	1	27	6	22
1QFU	A	294	F	E	E	12	28.8	1.96	5.14	0.142	11	22	13	20
1QFU	A	295	Q	E	E	21	0.5	2.99	7.31	0.174	25	14	23	16
1QFU	A	296	N	C	#	12	26.3	1.08	4.57	0.107	6	30	13	23
1QFU	A	297	V	C	S	17	18.3	0.43	4.59	0.126	16	20	24	12
1QFU	A	298	N	C	#	18	21.1	0.8	4.96	0.139	14	21	18	17
1QFU	A	299	K	C	S	12	77	0	3.74	0.12	7	21	3	25
1QFU	A	300	I	C	#	21	48.9	0.8	4.39	0.199	8	21	11	18
1QFU	A	301	T	C	#	25	37	0.41	4.32	0.211	26	15	21	20
1QFU	A	302	Y	E	E	19	14.2	0.84	4.61	0.23	20	26	27	19
1QFU	A	303	G	E	E	21	51.2	0	3.83	0.139	19	20	28	11
1QFU	A	304	A	C	S	14	49.6	0.25	3.9	0.082	2	25	10	17
1QFU	A	305	C	C	#	21	26.4	0.3	4.01	0.164	24	9	22	11
1QFU	A	306	P	C	#	23	5.7	0.6	5.02	0.158	22	15	29	8
1QFU	A	307	K	E	E	10	73	0.39	3.81	0.117	0	31	5	26
1QFU	A	308	Y	E	E	13	44.3	0.46	4.17	0.107	16	16	13	19
1QFU	A	309	V	C	#	14	19.3	0.93	4.51	0.035	9	14	14	9
1QFU	A	310	K	C	S	3	88.4	0	3.57	0.025	2	16	0	18
1QFU	A	311	Q	C	#	10	48.5	0.54	3.98	0.028	6	16	10	12
1QFU	A	312	N	C	S	6	70.2	0.34	3.75	0.047	6	16	1	21
1QFU	A	313	T	C	#	10	45.7	0.71	4.06	0.063	11	16	9	18
1QFU	A	314	L	C	#	13	35.6	0.52	4.09	0.05	11	18	12	17
1QFU	A	315	K	E	E	13	46.3	0.33	4.2	0.082	16	16	17	15
1QFU	A	316	L	E	E	12	54.9	0.81	4.53	0.069	6	23	9	20
1QFU	A	317	A	E	E	14	44	0.54	3.94	0.047	17	9	16	10
1QFU	A	318	T	C	#	13	53.5	0.21	3.64	0.038	3	19	7	15
1QFU	A	319	G	C	S	14	42.5	0	3.58	0.032	11	14	21	4
1QFU	A	320	M	C	#	12	45.3	0.35	3.7	0.028	3	22	8	17
1QFU	A	321	R	E	B	3	62.7	0.11	3.9	0.028	8	22	6	24
1QFU	A	322	N	C	#	8	5.5	2.24	5.61	0.028	18	8	19	7
1QFU	A	323	V	C	#	4	59	0.38	4.04	0.006	1	20	4	17
1QFU	A	324	P	C	#	2	53.6	0.21	3.73	0.003	11	6	8	9
1QFU	A	325	E	C	#	1	100	0	3.25	0	0	0	6	6
1YYM	G	83	E	C	#	1	100	0	3.32	0	0	0	0	4
1YYM	G	84	V	C	#	3	99.3	0.18	3.45	0.007	0	4	1	3
1YYM	G	85	K	C	#	1	90.4	0	3.53	0.007	1	5	3	3
1YYM	G	86	L	C	#	1	94.6	0.15	3.37	0	0	7	0	7
1YYM	G	87	E	C	#	7	83.6	0	3.46	0.013	6	5	6	5
1YYM	G	88	N	C	#	5	81	0.15	3.77	0.017	10	7	13	4
1YYM	G	89	V	C	#	10	60.3	0	3.96	0.02	5	16	10	11
1YYM	G	90	T	C	#	9	61.1	0	3.87	0.017	10	12	7	15
1YYM	G	91	E	E	E	10	19.7	0.48	4.33	0.03	18	14	23	9
1YYM	G	92	N	E	E	6	66.6	0.18	3.69	0.023	3	29	2	30
1YYM	G	93	F	E	E	15	4.3	1.07	6.4	0.053	28	8	25	11
1YYM	G	94	N	E	E	9	35	0.18	4.76	0.063	6	27	7	26
1YYM	G	95	M	H	G	20	1.1	0.89	8.16	0.143	27	15	26	16
1YYM	G	96	W	H	G	15	12.5	0.84	5.76	0.1	13	22	11	24
1YYM	G	97	K	H	G	5	74.7	0.15	3.62	0.047	0	28	7	21
1YYM	G	98	N	C	#	16	12.2	0	5.54	0.083	26	7	28	5
1YYM	G	99	N	H	H	8	84.7	0	3.85	0.056	2	25	5	22
1YYM	G	100	M	H	H	17	8.7	0.38	6.33	0.106	21	20	29	12
1YYM	G	101	V	H	H	21	1.4	1.56	6.92	0.163	19	16	18	17
1YYM	G	102	E	H	H	13	39.9	0.44	3.97	0.08	6	24	5	25
1YYM	G	103	Q	H	H	10	51.7	0.43	4.46	0.07	4	22	10	16
1YYM	G	104	M	H	H	18	0.3	1.83	7.68	0.143	20	17	26	11
1YYM	G	105	H	H	H	19	13.1	1.83	5.7	0.143	17	16	17	16
1YYM	G	106	E	H	H	11	56.9	0.44	4.07	0.08	2	22	6	18
1YYM	G	107	D	H	H	11	26.2	0.66	4.47	0.073	4	22	12	14
1YYM	G	108	I	H	H	17	5.2	1.77	6.87	0.153	21	17	23	15
1YYM	G	109	I	H	H	14	21.6	1.18	5.07	0.113	10	18	13	15
1YYM	G	110	S	H	H	8	43.6	0.21	4.21	0.04	1	17	6	12
1YYM	G	111	L	H	H	10	42.7	0.34	4.24	0.04	9	15	15	9
1YYM	G	112	W	H	H	11	12.6	0.6	7.1	0.076	23	11	20	14
1YYM	G	113	D	H	H	7	58.3	0	4.38	0.037	13	15	10	18
1YYM	G	114	Q	H	H	4	69.9	0.28	3.73	0.01	0	21	6	15
1YYM	G	115	S	H	H	6	61	0.24	3.8	0.02	9	18	15	12
1YYM	G	116	L	C	S	10	14.8	0.51	6.38	0.05	21	16	20	17
1YYM	G	117	K	C	#	2	37.6	0.14	5.26	0.037	11	24	11	24
1YYM	G	118	P	C	#	8	6.1	0.94	7.68	0.043	24	15	21	18
1YYM	G	121	K	E	E	9	12.7	1.27	5.8	0.04	18	15	17	16
1YYM	G	123	T	E	E	9	11	0.37	4.84	0.04	13	12	11	14
1YYM	G	124	P	E	E	8	52.7	0.18	4.01	0.027	9	13	11	11
1YYM	G	125	L	E	E	2	66.1	0.34	3.97	0.013	6	13	7	12
1YYM	G	126	C	E	E	4	49.3	0	3.72	0.01	11	4	8	7
1YYM	G	127	V	C	#	1	60.6	0.19	3.67	0	0	11	3	8
1YYM	G	128	G	C	T	2	100	0	3.21	0	0	9	0	9
1YYM	G	129	A	C	T	1	95.1	0	3.39	0	0	8	4	4
1YYM	G	194	G	C	S	3	69.1	0.33	3.49	0.003	1	8	1	8
1YYM	G	195	S	C	#	1	58.4	0	3.86	0	0	11	1	10
1YYM	G	196	C	E	E	3	52.7	0	3.77	0.007	13	3	10	6
1YYM	G	197	N	E	E	1	75.9	0.32	3.82	0	0	17	6	11
1YYM	G	198	T	E	E	3	68.5	0.18	3.65	0.003	9	10	9	10
1YYM	G	199	S	E	E	4	24.5	0.84	4.26	0.007	7	13	12	8
1YYM	G	201	I	E	E	4	38.2	0.53	4.1	0.007	10	13	15	8
1YYM	G	205	C	C	#	4	24.3	0	3.99	0.01	24	4	18	10
1YYM	G	206	P	C	#	2	80.6	0.18	3.78	0	1	24	6	19
1YYM	G	207	K	C	#	4	28.9	0	4.86	0.007	15	12	11	16
1YYM	G	208	V	C	#	4	46.9	0	4.06	0	11	17	13	15
1YYM	G	209	S	C	#	4	75.2	0	3.57	0	10	16	8	18
1YYM	G	210	F	C	#	8	27.1	0	3.87	0.01	17	9	18	8
1YYM	G	211	E	C	#	1	84.3	0	3.59	0	4	18	1	21
1YYM	G	212	P	C	#	6	65.5	0.18	3.76	0.013	19	10	16	13
1YYM	G	213	I	C	#	3	74	0.34	3.81	0	6	14	9	11
1YYM	G	214	P	C	#	3	66.9	0.43	3.71	0	9	11	6	14
1YYM	G	215	I	E	B	10	30.2	0.32	4.48	0.023	8	15	12	11
1YYM	G	216	H	C	#	3	50.2	0.27	3.95	0.043	14	16	12	18
1YYM	G	217	Y	C	#	12	21	0.42	4.76	0.05	22	15	23	14
1YYM	G	218	C	E	B	5	43.3	0.24	3.74	0.013	7	21	4	24
1YYM	G	219	A	C	#	4	14.2	0.27	4.56	0.01	19	6	18	7
1YYM	G	220	P	C	#	4	60.5	0.19	3.61	0.003	3	16	6	13
1YYM	G	221	A	C	T	1	97.1	0	3.24	0	0	15	0	15
1YYM	G	222	G	C	T	2	52	0.31	3.5	0	3	10	0	13
1YYM	G	223	F	E	E	4	48.6	0.67	4.2	0.01	9	12	11	10
1YYM	G	224	A	E	E	9	18.5	1.07	5.56	0.027	10	16	11	15
1YYM	G	225	I	E	E	11	2.3	2.03	7.03	0.053	19	17	19	17
1YYM	G	226	L	E	E	13	9.2	2.32	6.43	0.073	20	24	23	21
1YYM	G	227	K	E	E	7	23.3	2.07	5.5	0.066	17	25	12	30
1YYM	G	228	C	E	E	16	3.1	2.17	7.28	0.066	25	12	23	14
1YYM	G	229	N	C	#	8	45.9	0.18	4	0.033	7	27	9	25
1YYM	G	230	D	C	#	12	19.8	0.32	4.79	0.033	15	13	20	8
1YYM	G	231	K	C	T	1	77.4	0.14	3.54	0.02	4	19	2	21
1YYM	G	232	K	C	T	11	48.6	0.14	4.03	0.047	15	15	7	23
1YYM	G	233	F	C	#	17	8	1.01	6.37	0.07	23	15	25	13
1YYM	G	234	N	C	#	15	54.9	0.16	4.56	0.09	12	25	13	24
1YYM	G	236	T	E	E	13	43.4	0.75	4.3	0.053	12	21	8	25
1YYM	G	237	G	E	E	12	27.6	0.98	4.15	0.023	2	28	10	20
1YYM	G	238	P	E	E	9	72.5	0.43	3.74	0.02	5	22	4	23
1YYM	G	239	C	E	E	14	1.6	1.43	5.25	0.033	22	8	25	5
1YYM	G	240	T	C	S	9	66.9	0.19	3.84	0.02	2	23	5	20
1YYM	G	241	N	C	S	6	62.3	0.32	4	0.02	4	20	5	19
1YYM	G	242	V	E	E	10	21.3	0.78	4.7	0.03	23	7	20	10
1YYM	G	243	S	E	E	5	41.1	0.43	3.9	0.013	3	23	7	19
1YYM	G	244	T	E	E	4	68	0.38	3.78	0.02	14	15	11	18
1YYM	G	245	V	E	E	6	27.9	0.21	4.28	0.003	13	14	15	12
1YYM	G	246	Q	C	S	1	63.8	0.4	3.99	0	7	17	0	24
1YYM	G	247	C	E	B	4	25.5	0.45	4.48	0.007	10	17	8	19
1YYM	G	248	T	C	#	9	5.1	1.14	5.56	0.056	26	11	22	15
1YYM	G	249	H	C	#	9	29.5	0.62	4.32	0.017	11	18	15	14
1YYM	G	250	G	C	#	7	69.2	0	3.76	0	4	19	4	19
1YYM	G	251	I	E	B	12	2.8	1.5	6.18	0.08	24	7	20	11
1YYM	G	252	R	C	#	7	43.3	0	4.49	0.08	13	23	16	20
1YYM	G	253	P	C	#	16	30.1	0.19	6.79	0.179	25	26	23	28
1YYM	G	254	V	C	#	20	21.1	0	8.37	0.236	32	25	31	26
1YYM	G	255	V	C	#	22	10.3	0.94	9.49	0.276	20	34	22	32
1YYM	G	256	S	E	B	24	1.7	0.48	10.2	0.309	29	24	30	23
1YYM	G	257	T	C	S	22	2.3	0.93	8.95	0.306	25	31	28	28
1YYM	G	258	Q	C	S	19	0.2	1.1	9.51	0.276	29	25	27	27
1YYM	G	259	L	E	E	19	0.2	2.07	12.8	0.279	26	37	28	35
1YYM	G	260	L	E	E	23	8.8	0.8	11.67	0.306	30	23	30	23
1YYM	G	261	L	E	E	20	6.5	0.84	9.27	0.209	23	25	21	27
1YYM	G	262	N	C	S	14	15.7	0.38	5.46	0.126	15	28	18	25
1YYM	G	263	G	C	#	15	29.5	0.33	5.17	0.186	25	19	26	18
1YYM	G	264	S	C	#	16	33.3	0.21	4.63	0.106	15	28	18	25
1YYM	G	265	L	C	#	7	38.1	0.53	4.08	0.053	16	20	13	23
1YYM	G	266	A	C	#	8	10	0.29	5.36	0.053	25	11	22	14
1YYM	G	267	E	C	S	2	97	0	3.62	0	4	17	6	15
1YYM	G	268	E	C	S	1	51.5	0	3.8	0	3	16	9	10
1YYM	G	269	E	C	S	1	59.8	0	4.26	0.003	9	19	10	18
1YYM	G	270	I	C	#	11	5.8	1.03	6.91	0.07	25	14	24	15
1YYM	G	271	V	E	E	17	5.8	1.93	7.53	0.126	17	26	18	25
1YYM	G	272	I	E	E	17	7.1	1.3	6.97	0.156	28	24	23	29
1YYM	G	273	R	E	E	21	3.2	0.92	7.94	0.166	21	26	22	25
1YYM	G	274	S	C	#	17	10.9	0.69	6.06	0.12	22	19	18	23
1YYM	G	275	E	C	S	10	39.6	0	4.15	0.073	13	18	13	18
1YYM	G	276	N	C	#	5	48.2	0.61	3.98	0.033	2	24	6	20
1YYM	G	277	F	C	T	11	14.9	0.58	5.01	0.053	21	10	13	18
1YYM	G	278	T	C	T	4	83.7	0	3.73	0.01	6	16	0	22
1YYM	G	279	N	C	#	6	41.5	0.15	4.16	0.02	4	17	8	13
1YYM	G	280	N	C	T	7	43	0.37	4.17	0.033	15	11	10	16
1YYM	G	281	A	C	T	9	81.3	0.27	3.69	0.047	0	23	0	23
1YYM	G	282	K	C	S	9	35.8	0.32	4.68	0.066	9	20	12	17
1YYM	G	283	T	C	#	18	21.7	0.39	5.54	0.13	19	22	22	19
1YYM	G	284	I	E	E	19	1.9	2.11	9.44	0.159	24	28	23	29
1YYM	G	285	I	E	E	24	2.2	1.69	10.45	0.236	30	28	29	29
1YYM	G	286	V	E	E	20	0.1	2.37	12.3	0.239	30	30	30	30
1YYM	G	287	Q	E	E	19	8.3	0.73	9.38	0.203	22	31	24	29
1YYM	G	288	L	E	E	15	1	1.41	8.62	0.096	29	17	23	23
1YYM	G	289	N	E	E	5	34.4	0.8	4.6	0.027	8	27	13	22
1YYM	G	290	E	E	E	1	68.3	0.14	4.12	0.003	9	26	11	24
1YYM	G	291	S	E	E	7	30.6	0.45	4.01	0.013	19	16	13	22
1YYM	G	292	V	E	E	11	1.1	0.93	5.74	0.027	18	19	23	14
1YYM	G	293	V	E	E	3	50.1	0.21	4.3	0.003	3	30	4	29
1YYM	G	294	I	E	E	12	1.6	1	7.33	0.053	29	12	28	13
1YYM	G	295	N	E	E	3	43.7	0.49	4.41	0.02	4	31	4	31
1YYM	G	296	C	E	E	9	3.7	0.47	6.07	0.043	29	13	27	15
1YYM	G	297	T	E	E	5	19.7	0.58	5.09	0.017	4	28	6	26
1YYM	G	298	G	C	T	4	44.6	0.36	4.48	0.013	16	15	10	21
1YYM	G	299	A	C	T	1	64.9	0	3.6	0	0	24	10	14
1YYM	G	329	G	C	T	5	38.4	0.33	3.86	0	11	15	1	25
1YYM	G	330	H	E	E	3	30	0.86	4.52	0.01	10	22	8	24
1YYM	G	332	N	E	E	6	37.6	0.36	4.29	0.017	6	29	9	26
1YYM	G	333	L	E	E	9	0.7	1.13	6.27	0.023	25	11	24	12
1YYM	G	334	S	E	E	4	34.1	0.66	4.35	0.003	8	20	13	15
1YYM	G	335	K	H	H	4	47.3	0.58	4.79	0.01	12	14	8	18
1YYM	G	336	T	H	H	1	58.9	0.39	4.03	0	1	20	1	20
1YYM	G	337	Q	H	H	4	30.8	0.77	4.26	0.007	10	17	16	11
1YYM	G	338	W	H	H	10	1.1	2.35	9.16	0.027	27	12	22	17
1YYM	G	339	E	H	H	3	52.7	0	4.59	0.013	13	16	7	22
1YYM	G	340	N	H	H	2	58.5	0.32	4.33	0.003	0	27	12	15
1YYM	G	341	T	H	H	10	7.5	0.76	7.68	0.04	19	20	22	17
1YYM	G	342	L	H	H	12	4.2	2.07	7.81	0.063	24	24	21	27
1YYM	G	343	E	H	H	1	43.6	0.58	4.65	0.017	7	24	6	25
1YYM	G	344	Q	H	H	2	44.5	0.56	4.95	0.02	7	28	18	17
1YYM	G	346	A	H	H	12	3.8	1.04	7	0.06	23	22	21	24
1YYM	G	347	I	H	H	3	43.2	0.51	4.67	0.007	4	28	9	23
1YYM	G	348	K	H	H	8	8.4	0.56	6	0.043	14	25	22	17
1YYM	G	350	K	H	H	5	22.6	0.75	5.15	0.023	14	16	14	16
1YYM	G	351	E	H	H	6	59.3	0.16	3.82	0.01	5	19	12	12
1YYM	G	352	Q	H	H	9	51.6	0.32	3.87	0.043	13	17	20	10
1YYM	G	353	F	H	H	7	18.1	0.81	4.87	0.027	21	12	27	6
1YYM	G	354	G	C	#	7	34.2	0.31	4.22	0.007	4	15	11	8
1YYM	G	355	N	C	T	2	84.7	0.34	3.69	0	9	10	1	18
1YYM	G	356	N	C	T	1	100	0	3.58	0	0	19	2	17
1YYM	G	357	K	C	S	4	29.7	0.3	4.19	0.007	14	11	20	5
1YYM	G	358	T	E	E	3	39.8	0.77	4.54	0.007	4	25	9	20
1YYM	G	360	I	E	E	5	26	1.66	5.36	0.033	9	29	12	26
1YYM	G	361	F	E	E	10	0.7	1.82	8.34	0.063	26	15	25	16
1YYM	G	362	N	C	#	4	28.6	1.12	4.8	0.027	9	25	13	21
1YYM	G	363	P	C	#	6	29.7	0.21	4.43	0.03	14	22	13	23
1YYM	G	364	S	C	#	6	18.5	0.21	5.12	0.04	24	14	22	16
1YYM	G	365	S	C	#	2	85.4	0	3.73	0.003	7	21	10	18
1YYM	G	366	G	C	#	5	48.4	0	3.68	0	10	14	1	23
1YYM	G	367	G	C	#	6	73.3	0	3.32	0.007	0	20	17	3
1YYM	G	368	D	C	S	8	58.3	0.45	3.86	0.023	10	15	16	9
1YYM	G	369	P	H	H	7	40	0.56	4.13	0.027	14	23	15	22
1YYM	G	370	E	H	H	14	15.8	1.46	6.17	0.14	30	15	20	25
1YYM	G	371	I	H	H	15	29.6	1.62	4.87	0.136	17	21	11	27
1YYM	G	372	V	H	H	7	35.5	0.75	4.5	0.06	11	26	8	29
1YYM	G	373	T	C	S	12	19.6	1.33	5.77	0.103	18	28	21	25
1YYM	G	375	S	E	E	20	7.3	0.87	10.12	0.223	26	29	24	31
1YYM	G	376	F	E	E	17	3.7	0.61	11.24	0.239	23	30	28	25
1YYM	G	377	N	E	E	16	14.8	0.5	8.17	0.176	20	29	20	29
1YYM	G	378	C	E	E	14	23.2	0.24	5.86	0.103	26	18	25	19
1YYM	G	379	G	C	T	10	48.7	0	4.62	0.05	14	23	17	20
1YYM	G	380	G	C	T	13	12.6	0.31	6.56	0.073	20	22	22	20
1YYM	G	381	E	E	E	11	8.8	0.87	7.24	0.083	23	27	22	28
1YYM	G	382	F	E	E	13	7.7	0.75	10.26	0.133	21	27	20	28
1YYM	G	383	F	E	E	13	1.3	1.29	8.52	0.12	28	24	33	19
1YYM	G	384	Y	E	E	12	5.5	0.66	6.71	0.096	12	29	13	28
1YYM	G	385	C	E	E	13	0.1	1.16	7.06	0.063	27	20	32	15
1YYM	G	386	N	C	#	2	53	0.15	4.62	0.013	4	34	9	29
1YYM	G	387	S	C	#	13	3.9	0.68	7.01	0.063	25	19	27	17
1YYM	G	388	T	C	T	2	49	0.51	4.37	0	12	19	4	27
1YYM	G	389	Q	H	G	5	51.1	0.14	3.71	0	12	23	17	18
1YYM	G	391	F	H	G	12	0.1	1.35	8.8	0.073	27	16	26	17
1YYM	G	392	T	C	#	2	64.5	0	4.01	0	6	21	6	21
1YYM	G	393	W	E	E	7	17.8	0.63	4.77	0.007	17	13	21	9
1YYM	G	394	N	E	E	1	82.8	0.15	3.59	0	2	25	0	27
1YYM	G	395	D	C	#	2	60.5	0	3.74	0	0	0	22	6
1YYM	G	412	R	C	#	1	94.3	0	3.43	0	0	0	2	10
1YYM	G	413	N	E	E	3	60.3	0.34	3.71	0.003	13	9	11	11
1YYM	G	414	I	E	E	7	8.5	0.82	5.51	0.007	14	15	19	10
1YYM	G	415	T	E	E	4	46.4	0.38	3.88	0.003	8	20	5	23
1YYM	G	417	P	E	E	3	54.7	0.21	3.93	0	0	29	5	24
1YYM	G	418	C	E	E	6	8.6	0.53	5.24	0.013	33	7	29	11
1YYM	G	424	I	E	E	11	7	1.02	6.86	0.07	21	17	25	13
1YYM	G	425	N	E	E	10	21.5	0.36	5	0.083	13	25	15	23
1YYM	G	426	M	C	#	14	12.6	0.41	5.75	0.086	22	18	20	20
1YYM	G	427	W	C	S	19	17.8	1.02	6.34	0.116	20	21	26	15
1YYM	G	428	Q	C	S	16	20.3	0.56	5.81	0.08	18	16	19	15
1YYM	G	429	E	C	S	12	47.7	0.28	3.85	0.056	9	17	13	13
1YYM	G	430	V	C	S	12	78.4	0.18	3.7	0.047	7	17	7	17
1YYM	G	431	G	C	S	13	17.6	0	4.54	0.05	13	14	18	9
1YYM	G	432	K	E	E	4	53.6	0.16	4.34	0.05	8	22	10	20
1YYM	G	433	A	E	E	12	2.6	0.25	6.58	0.073	26	12	21	17
1YYM	G	435	Y	C	#	7	5.6	0.79	7.91	0.05	25	12	22	15
1YYM	G	436	A	C	#	5	24.5	0.25	4.8	0.003	11	19	16	14
1YYM	G	438	P	C	#	4	30.6	0.58	3.96	0.013	21	10	17	14
1YYM	G	439	I	C	S	3	60.2	0	3.74	0.003	8	13	9	12
1YYM	G	440	R	C	S	1	89.6	0.11	3.37	0	0	17	11	6
1YYM	G	441	G	C	S	4	37.4	0.36	3.81	0	10	9	0	19
1YYM	G	442	Q	C	S	1	70.1	0.14	3.64	0	7	14	1	20
1YYM	G	443	I	C	#	7	16.8	0.82	4.57	0.013	19	12	23	8
1YYM	G	444	R	E	E	1	78.2	0.13	3.62	0.007	6	27	4	29
1YYM	G	445	C	E	E	10	5.3	0.68	4.74	0.03	25	16	33	8
1YYM	G	446	S	E	E	5	68.3	0.24	3.66	0	6	23	1	28
1YYM	G	447	S	E	E	12	5.9	0.43	5.69	0.06	24	14	27	11
1YYM	G	448	N	E	E	6	36.5	1.03	4.94	0.047	11	25	12	24
1YYM	G	450	T	E	E	16	4.5	0.57	7.3	0.143	19	26	18	27
1YYM	G	451	G	E	E	22	0.9	1.31	11.48	0.246	25	28	29	24
1YYM	G	452	L	E	E	20	0.3	1.72	12.49	0.289	29	34	27	36
1YYM	G	453	L	E	E	23	0.4	1.63	8.54	0.243	26	28	28	26
1YYM	G	454	L	E	E	19	0.2	2.33	9.05	0.169	26	31	31	26
1YYM	G	455	T	E	E	16	32.4	1.09	5.13	0.116	18	28	17	29
1YYM	G	456	R	E	E	10	13	0.4	5.44	0.07	25	20	27	18
1YYM	G	457	D	C	#	7	33	0.32	4.13	0.027	15	19	19	15
1YYM	G	458	G	C	#	6	63.8	0	3.38	0.02	7	16	2	21
1YYM	G	459	G	C	#	5	67.8	0	3.77	0.013	16	6	17	5
1YYM	G	460	K	C	#	1	93.3	0	3.47	0	2	12	0	14
1YYM	G	461	D	C	S	1	73.5	0.17	3.9	0	2	10	9	3
1YYM	G	462	T	C	#	1	98.6	0	3.27	0	0	12	0	12
1YYM	G	463	N	C	S	2	63.2	0	3.6	0	1	16	11	6
1YYM	G	464	G	C	S	4	45.2	0	3.75	0.007	7	13	3	17
1YYM	G	465	T	E	E	5	28.4	0.38	4.48	0.013	9	19	10	18
1YYM	G	466	E	E	E	9	11.5	0.9	5.76	0.033	24	16	22	18
1YYM	G	467	I	E	E	6	28.7	1.34	5.53	0.04	15	24	13	26
1YYM	G	469	R	E	E	5	19.7	0.98	5.51	0.103	18	30	18	30
1YYM	G	470	P	E	E	17	4.8	0.81	7.4	0.163	26	24	27	23
1YYM	G	471	G	C	#	20	6.7	1.25	5.82	0.193	19	31	22	28
1YYM	G	472	G	C	#	19	27.8	0	4.78	0.229	26	23	29	20
1YYM	G	473	G	C	#	20	30.8	0.33	3.81	0.166	19	24	15	28
1YYM	G	474	D	C	S	16	45.9	0.15	4	0.143	9	34	13	30
1YYM	G	475	M	C	T	23	3.9	1.77	7	0.223	24	19	21	22
1YYM	G	476	R	H	H	13	33	1.85	5.42	0.203	19	22	14	27
1YYM	G	477	D	H	H	22	12.3	1.21	6.58	0.279	24	27	25	26
1YYM	G	478	N	H	H	26	4.4	1.09	10.25	0.329	27	23	24	26
1YYM	G	479	W	H	H	23	1.5	2.15	10.35	0.256	24	30	22	32
1YYM	G	480	R	H	H	18	13.2	1.84	7.65	0.226	23	27	25	25
1YYM	G	481	S	H	H	24	13.5	0.45	11.39	0.266	33	30	38	25
1YYM	G	482	E	H	H	20	9.2	0.47	8.1	0.206	21	30	26	25
1YYM	G	484	Y	C	T	19	11.8	0.7	10.09	0.179	28	23	26	25
1YYM	G	485	K	C	T	13	22.1	1.19	7.63	0.136	26	26	23	29
1YYM	G	486	Y	E	E	15	2.5	1.67	7.75	0.123	24	26	23	27
1YYM	G	487	K	E	E	10	33.4	0.56	5.75	0.083	17	29	23	23
1YYM	G	488	V	E	E	11	36.2	0.21	4.41	0.05	19	21	17	23
1YYM	G	489	V	E	E	9	28.8	0.7	4.45	0.03	15	15	16	14
1YYM	G	490	K	E	E	1	65.2	0.3	3.76	0.013	1	14	1	14
1YYM	G	491	I	C	#	3	61.2	0.34	3.84	0.01	11	6	9	8
1YYM	G	492	E	C	#	4	100	0	3.42	0	0	0	5	6
1FE8	C	920	A	C	#	1	97.7	0	3.48	0	0	0	14	13
1FE8	C	921	P	C	#	5	33	0.18	4.12	0.005	16	10	19	7
1FE8	C	922	D	C	#	1	46.7	0.15	4.06	0	2	21	7	16
1FE8	C	923	C	C	T	4	30.6	0.24	4.35	0.005	20	11	11	20
1FE8	C	924	S	C	T	1	61.1	0.21	3.88	0	3	21	0	24
1FE8	C	925	Q	C	S	1	56.6	0.56	4.44	0	8	19	11	16
1FE8	C	926	P	C	#	4	30.2	0.6	4.78	0.027	11	21	9	23
1FE8	C	927	L	E	E	10	4.8	1.34	7.87	0.08	24	21	24	21
1FE8	C	929	V	E	E	15	0.1	2.2	11.08	0.23	27	30	26	31
1FE8	C	931	L	E	E	15	0.1	2.03	12.76	0.348	23	38	26	35
1FE8	C	932	L	E	E	15	0.1	2.65	12.66	0.31	31	27	32	26
1FE8	C	933	L	E	E	13	5.3	1.14	11.7	0.23	24	39	31	32
1FE8	C	934	D	E	E	11	12.7	0.49	10.69	0.16	29	33	28	34
1FE8	C	936	S	C	S	6	4.2	1.11	6.38	0.043	24	18	19	23
1FE8	C	937	S	C	S	1	58.6	0.63	3.89	0	7	22	6	23
1FE8	C	938	S	C	S	2	29.5	0.44	4.3	0	17	18	26	9
1FE8	C	939	F	C	S	3	21.3	0.47	4.39	0.005	14	18	20	12
1FE8	C	940	P	C	#	1	54.5	0.37	3.76	0	0	23	5	18
1FE8	C	941	A	H	H	1	56.1	0.29	3.75	0	12	11	4	19
1FE8	C	942	S	H	H	1	58.1	0	3.86	0	1	23	4	20
1FE8	C	943	Y	H	H	3	26.5	0.59	5.59	0.021	18	19	23	14
1FE8	C	944	F	H	H	8	9.8	0.36	6.12	0.048	25	15	19	21
1FE8	C	945	D	H	H	1	56.8	0.47	4.3	0.005	6	25	3	28
1FE8	C	946	E	C	#	2	29.2	0.62	4.96	0.021	0	0	19	17
1FE8	C	948	K	C	#	5	17.1	0.56	5.61	0.08	0	0	16	28
1FE8	C	949	S	H	H	4	43	0.21	4.2	0.021	6	29	13	22
1FE8	C	950	F	H	H	11	1.2	1.23	7.41	0.112	18	26	26	18
1FE8	C	952	K	H	H	1	28.6	0.75	4.52	0.064	12	28	13	27
1FE8	C	953	A	H	H	7	14.1	0.78	4.2	0.032	11	24	16	19
1FE8	C	954	F	H	H	11	3.1	2.27	8.48	0.112	26	20	28	18
1FE8	C	955	I	H	H	9	0.2	2.62	7.38	0.102	26	16	23	19
1FE8	C	956	S	H	H	3	47	0.66	4	0.011	9	23	15	17
1FE8	C	957	K	H	H	4	32.6	0.15	4.05	0.011	13	22	18	17
1FE8	C	958	A	C	S	7	11	0.27	5.22	0.064	30	14	28	16
1FE8	C	959	N	C	#	2	47.1	0.45	4.08	0.011	12	21	16	17
1FE8	C	960	I	E	B	4	15.3	0.37	4.93	0.032	25	12	23	14
1FE8	C	961	G	C	S	5	21.4	0	4.3	0	9	20	7	22
1FE8	C	964	L	C	S	2	21.1	0.82	4.85	0.016	11	22	14	19
1FE8	C	965	T	E	E	9	6.3	0.61	7.31	0.075	23	24	25	22
1FE8	C	967	V	E	E	12	3.9	0.6	9.88	0.171	28	29	26	31
1FE8	C	969	V	E	E	12	3.6	1.93	9.03	0.16	25	29	26	28
1FE8	C	971	Q	E	E	7	3.7	1.26	6.76	0.128	22	30	22	30
1FE8	C	972	Y	E	E	10	0.8	1.38	10.16	0.086	23	22	24	21
1FE8	C	973	G	C	S	6	3.5	0.67	6.88	0.032	25	15	18	22
1FE8	C	974	S	C	S	1	56	0.45	4.08	0	4	25	5	24
1FE8	C	975	I	C	S	1	65.6	0.34	4.22	0	1	30	3	28
1FE8	C	976	T	C	#	5	11.9	0.6	5.01	0.016	24	15	20	19
1FE8	C	977	T	E	E	3	24.9	0.72	4.58	0.011	12	25	13	24
1FE8	C	978	I	E	E	4	31.7	0.34	4.17	0.021	22	19	17	24
1FE8	C	979	D	E	E	5	48.3	0.18	4.29	0.016	14	22	24	12
1FE8	C	980	V	E	E	9	0.3	1.59	6.13	0.053	26	17	30	13
1FE8	C	988	K	H	H	3	34.8	0.72	3.96	0.005	19	11	11	19
1FE8	C	991	L	H	H	7	2.5	1.97	7.1	0.043	26	15	29	12
1FE8	C	992	L	H	H	3	21.4	1.45	4.5	0.021	14	19	13	20
1FE8	C	995	V	H	H	7	8	0.96	7.21	0.037	27	12	25	14
1FE8	C	999	Q	C	#	1	88.8	0.14	3.78	0	0	0	1	32
1FE8	C	1000	R	C	#	1	32.7	0.5	4.22	0.016	22	14	17	19
1FE8	C	1001	E	C	#	2	33.9	0.47	4.22	0	8	24	18	14
1FE8	C	1002	G	C	#	4	12.9	0.64	4.27	0	15	15	5	25
1FE8	C	1003	G	C	#	3	31.8	0	3.91	0	2	28	18	12
1FE8	C	1004	P	C	#	1	45.8	0.51	4.09	0	4	25	6	23
1FE8	C	1005	S	C	#	7	2.8	0.84	6.13	0.037	22	18	18	22
1FE8	C	1006	Q	C	#	1	31.7	0.16	5.2	0.021	11	34	15	30
1FE8	C	1007	I	H	H	10	0.2	2	8.32	0.091	35	20	28	27
1FE8	C	1008	G	H	H	8	6.6	0.36	4.93	0.043	17	27	12	32
1FE8	C	1009	D	H	H	1	57.7	0.15	4.01	0.005	2	37	16	23
1FE8	C	1010	A	H	H	10	0.2	1.46	6.77	0.102	25	26	33	18
1FE8	C	1012	G	H	H	7	18.6	0.67	4.51	0.032	13	28	12	29
1FE8	C	1013	F	H	H	5	25.2	0.46	4.65	0.021	11	30	21	20
1FE8	C	1014	A	H	H	12	0.1	1.9	7.84	0.123	33	25	39	19
1FE8	C	1015	V	H	H	8	4.2	1.31	5.58	0.08	24	24	21	27
1FE8	C	1016	R	H	H	1	63.8	0.13	3.75	0.005	3	35	9	29
1FE8	C	1017	Y	H	H	7	9.9	0.96	5.4	0.027	20	24	27	17
1FE8	C	1019	T	C	T	4	46.9	0.21	4.27	0.021	13	22	13	22
1FE8	C	1020	S	C	#	3	27.2	0.82	4.29	0	8	18	13	13
1FE8	C	1021	E	C	#	1	80.3	0	3.67	0	0	0	4	14
1FE8	C	1025	A	C	#	6	4.2	0.57	5.64	0.027	22	14	20	16
1FE8	C	1027	P	C	T	1	72.3	0.19	3.65	0	3	20	1	22
1FE8	C	1028	G	C	T	2	100	0	3.36	0	3	21	2	22
1FE8	C	1029	A	C	#	6	6.9	0	4.55	0.011	22	14	23	13
1FE8	C	1030	S	E	E	6	30.1	0.6	4.42	0.048	10	27	17	20
1FE8	C	1031	K	E	E	9	12.4	0.64	5.01	0.112	25	23	23	25
1FE8	C	1032	A	E	E	14	3.4	1.9	8.49	0.203	22	33	22	33
1FE8	C	1034	V	E	E	16	0.3	2.41	11.54	0.342	22	32	24	30
1FE8	C	1036	L	E	E	15	5.5	1.35	11.92	0.257	28	36	30	34
1FE8	C	1037	V	E	E	11	0.3	2.35	10.43	0.16	32	27	33	26
1FE8	C	1038	T	C	S	8	6	1.44	8.5	0.075	20	30	24	26
1FE8	C	1039	D	C	S	4	19.6	1.02	5.63	0.037	14	29	21	22
1FE8	C	1040	V	C	#	1	45.4	1.35	4.43	0.011	10	27	5	32
1FE8	C	1041	S	C	#	3	8.3	2.04	5.24	0.016	29	13	25	17
1FE8	C	1042	V	C	S	1	61.9	0.21	3.64	0	6	20	11	15
1FE8	C	1043	D	C	S	2	31	0.32	4.05	0	13	14	16	11
1FE8	C	1044	S	C	#	1	71.3	0	3.55	0	2	24	5	21
1FE8	C	1045	V	C	#	6	2.4	1.16	5.65	0.027	33	5	26	12
1FE8	C	1046	D	H	H	1	57.7	0.18	3.75	0	8	22	1	29
1FE8	C	1047	A	H	H	1	74.1	0	3.64	0	1	25	8	18
1FE8	C	1048	A	H	H	5	10.8	0.78	4.68	0.027	18	20	25	13
1FE8	C	1049	A	H	H	8	5.7	0.79	5.78	0.048	26	19	21	24
1FE8	C	1050	D	H	H	1	49.2	0.45	4.08	0.005	6	27	4	29
1FE8	C	1051	A	H	H	5	33.7	0.79	4.14	0.005	8	27	18	17
1FE8	C	1052	A	H	H	8	1.1	1.5	6.33	0.048	27	15	30	12
1FE8	C	1053	R	H	H	1	51.5	0.11	3.98	0.011	11	23	14	20
1FE8	C	1054	S	H	H	1	58.1	0.24	3.65	0	0	25	8	17
1FE8	C	1055	N	C	T	3	43.7	0.17	4.05	0.005	16	15	23	8
1FE8	C	1056	R	C	T	1	86.2	0.12	3.64	0.011	7	26	10	23
1FE8	C	1057	V	E	E	10	4.6	0.78	6.17	0.08	31	17	30	18
1FE8	C	1058	T	E	E	8	36.9	0.51	5.13	0.102	15	34	18	31
1FE8	C	1059	V	E	E	12	2.7	1.2	8.08	0.176	34	24	35	23
1FE8	C	1060	F	E	E	11	1.8	2.64	8.14	0.182	17	32	17	32
1FE8	C	1062	I	E	E	13	2.2	1.95	8.03	0.155	20	31	21	30
1FE8	C	1064	I	E	E	9	1.4	1.2	7.87	0.053	23	17	22	18
1FE8	C	1065	G	C	T	5	27	0.36	4.57	0.011	10	20	15	15
1FE8	C	1066	D	C	T	1	94.2	0	3.66	0	3	20	2	21
1FE8	C	1067	R	C	S	1	45.8	0.26	3.86	0	6	22	14	14
1FE8	C	1068	Y	C	S	5	16.1	0.88	4.54	0.016	31	6	29	8
1FE8	C	1069	D	C	#	1	36.1	0.15	3.95	0	11	22	12	21
1FE8	C	1070	A	H	H	1	47.9	0.29	3.56	0	16	16	6	26
1FE8	C	1071	A	H	H	1	46.2	0.79	3.69	0	1	27	5	23
1FE8	C	1072	Q	H	H	4	16.4	1.21	5.07	0.016	17	27	22	22
1FE8	C	1073	L	H	H	8	0.4	1.45	7.45	0.064	27	20	25	22
1FE8	C	1074	R	H	H	1	51.4	0.25	4.26	0.016	9	27	5	31
1FE8	C	1075	I	H	H	3	27.1	0.53	4.3	0.016	9	32	20	21
1FE8	C	1076	L	H	H	9	0.9	1.55	8.07	0.096	35	20	33	22
1FE8	C	1077	A	H	H	7	9.1	1.26	6.78	0.053	22	25	23	24
1FE8	C	1078	G	H	G	5	23.8	0.33	4.7	0.016	17	17	17	17
[truncated: 7,634 more rows]
